# Supplementary material for: Unusual kinematics of the Papatea fault (2016 Kaikōura earthquake) suggest anelastic rupture
Source: Sci Adv. 2019 Oct 2;5(10):eaax5703. doi: 10.1126/sciadv.aax5703 (PMC6774718; doi:10.1126/sciadv.aax5703)
Supplement: Sparse ICP code and documentation [file aax5703_Sparse_ICP_code_and_documentation.tar]

Archive with 9 entries (8 files):
- GeoICP_Diederichs_etal/outputMat.csv
- GeoICP_Diederichs_etal/README.md
- GeoICP_Diederichs_etal/rigidShapeMatching.m
- GeoICP_Diederichs_etal/computeNormals.m
- GeoICP_Diederichs_etal/weightedShapeMatching.m
- GeoICP_Diederichs_etal
- GeoICP_Diederichs_etal/computeWeights.m
- GeoICP_Diederichs_etal/GeoICP.m
- GeoICP_Diederichs_etal/icp.m
