# Supplementary material for: Unusual kinematics of the Papatea fault (2016 Kaikōura earthquake) suggest anelastic rupture
Source: Sci Adv. 2019 Oct 2;5(10):eaax5703. doi: 10.1126/sciadv.aax5703 (PMC6774718; doi:10.1126/sciadv.aax5703)
Supplement: Sparse ICP code and documentation [file aax5703_Sparse_ICP_code_and_documentation.tar › GeoICP_Diederichs_etal/outputMat.csv]

1065.00	2585.00	0.71	-3.26	8.37
1065.00	2609.84	0.78	-3.46	8.46
1065.00	2634.69	1.07	-3.39	8.45
1065.00	2659.53	1.35	-2.77	8.40
1065.00	2684.38	0.72	-0.06	8.37
1065.00	2709.22	1.11	-1.47	8.39
1065.00	2734.07	1.31	-2.24	8.38
1065.00	2758.91	1.52	-3.62	8.37
1065.00	2783.76	1.02	-3.65	8.35
1065.00	2808.60	0.94	-3.60	8.35
1065.00	2833.45	0.81	-3.40	8.37
1065.00	2858.29	1.04	-3.60	8.36
1065.00	2883.14	1.10	-3.63	8.32
1065.00	2907.98	1.40	-1.86	8.24
1065.00	2932.83	1.41	-1.16	8.27
1065.00	2957.67	1.15	-2.12	8.40
1065.00	2982.51	1.01	-1.57	8.44
1065.00	3007.36	1.97	-2.01	8.52
1065.00	3032.20	1.68	-1.17	8.57
1065.00	3057.05	1.00	-0.74	8.63
1065.00	3081.89	0.62	-0.47	8.70
1065.00	3106.74	0.53	-0.80	8.76
1065.00	3131.58	0.64	-0.16	8.81
1065.00	3156.43	0.59	0.05	8.86
1065.00	3181.27	0.56	-0.20	8.91
1065.00	3206.12	0.60	-3.92	8.98
1065.00	3230.96	0.24	-4.15	9.04
1065.00	3255.81	0.31	-4.15	9.06
1065.00	3280.65	0.32	-4.07	9.06
1065.00	3305.49	0.25	-4.09	9.05
1065.00	3330.34	0.13	-4.17	9.05
1065.00	3355.18	0.12	-4.20	9.04
1065.00	3380.03	0.20	-4.06	9.03
1065.00	3404.87	0.38	-4.15	9.08
1065.00	3429.72	0.38	-4.08	9.06
1065.00	3454.56	0.42	-3.76	8.87
1065.00	3479.41	0.50	-3.83	8.72
1065.00	3504.25	0.63	-3.78	8.64
1065.00	3529.10	0.67	-3.81	8.71
1065.00	3553.94	0.79	-3.63	8.75
1065.00	3578.79	0.85	-3.66	8.87
1065.00	3603.63	1.01	-3.36	8.95
1065.00	3628.48	1.07	-3.28	9.00
1065.00	3653.32	1.04	-3.29	9.09
1065.00	3678.16	1.36	-3.26	8.90
1065.00	3703.01	1.58	-3.22	8.73
1065.00	3727.85	1.75	-3.05	8.66
1065.00	3752.70	1.67	-2.97	8.83
1065.00	3777.54	1.32	-3.06	9.21
1065.00	3802.39	0.84	-3.17	9.47
1065.00	3827.23	0.89	-3.21	9.40
1065.00	3852.08	0.92	-3.22	9.35
1065.00	3876.92	0.89	-3.27	9.37
1065.00	3901.77	0.84	-3.30	9.39
1065.00	3926.61	0.84	-3.28	9.36
1065.00	3951.46	0.76	-3.27	9.36
1065.00	3976.30	0.65	-3.30	9.36
1065.00	4001.15	0.59	-3.36	9.35
1089.84	2585.00	0.61	-3.33	8.31
1089.84	2609.84	0.59	-3.56	8.47
1089.84	2634.69	0.76	-3.35	8.46
1089.84	2659.53	1.09	-2.24	8.40
1089.84	2684.38	0.64	0.11	8.36
1089.84	2709.22	0.70	-0.04	8.38
1089.84	2734.07	1.38	-1.82	8.40
1089.84	2758.91	1.15	-3.09	8.39
1089.84	2783.76	0.87	-3.62	8.37
1089.84	2808.60	0.96	-3.58	8.38
1089.84	2833.45	0.84	-3.30	8.38
1089.84	2858.29	1.09	-3.58	8.35
1089.84	2883.14	1.50	-3.29	8.29
1089.84	2907.98	1.21	-3.18	8.34
1089.84	2932.83	1.84	-2.56	8.34
1089.84	2957.67	1.27	-2.90	8.43
1089.84	2982.51	0.90	-2.22	8.46
1089.84	3007.36	0.52	-0.32	8.46
1089.84	3032.20	0.56	-0.39	8.53
1089.84	3057.05	0.68	-0.74	8.59
1089.84	3081.89	0.63	-0.70	8.64
1089.84	3106.74	0.76	-1.81	8.73
1089.84	3131.58	0.95	0.04	8.79
1089.84	3156.43	0.79	0.07	8.85
1089.84	3181.27	0.59	-0.17	8.91
1089.84	3206.12	0.75	-1.10	8.99
1089.84	3230.96	0.48	-4.24	9.03
1089.84	3255.81	0.51	-4.17	9.09
1089.84	3280.65	0.27	-3.97	9.17
1089.84	3305.49	0.28	-4.17	9.17
1089.84	3330.34	0.43	-3.93	9.15
1089.84	3355.18	0.15	-4.01	9.15
1089.84	3380.03	0.18	-4.07	9.10
1089.84	3404.87	1.51	-3.65	8.84
1089.84	3429.72	0.57	-3.97	8.96
1089.84	3454.56	0.41	-4.02	8.94
1089.84	3479.41	0.53	-3.92	8.93
1089.84	3504.25	0.62	-3.89	8.90
1089.84	3529.10	0.72	-3.70	8.85
1089.84	3553.94	0.78	-3.69	8.93
1089.84	3578.79	0.82	-3.69	9.02
1089.84	3603.63	0.84	-3.44	9.13
1089.84	3628.48	0.86	-3.41	9.18
1089.84	3653.32	0.99	-3.33	9.17
1089.84	3678.16	1.30	-3.30	9.05
1089.84	3703.01	1.41	-3.30	9.02
1089.84	3727.85	1.48	-3.09	9.01
1089.84	3752.70	1.48	-3.04	9.05
1089.84	3777.54	1.29	-3.21	9.27
1089.84	3802.39	0.98	-3.29	9.40
1089.84	3827.23	0.94	-3.26	9.39
1089.84	3852.08	0.79	-3.30	9.44
1089.84	3876.92	0.76	-3.31	9.44
1089.84	3901.77	0.86	-3.28	9.41
1089.84	3926.61	0.88	-3.29	9.41
1089.84	3951.46	0.82	-3.26	9.39
1089.84	3976.30	0.78	-3.45	9.37
1089.84	4001.15	0.83	-3.48	9.35
1114.69	2585.00	0.52	-3.30	8.25
1114.69	2609.84	0.62	-3.54	8.45
1114.69	2634.69	0.61	-3.53	8.46
1114.69	2659.53	1.33	-2.39	8.37
1114.69	2684.38	0.33	-1.82	8.46
1114.69	2709.22	-0.88	-2.16	8.60
1114.69	2734.07	-0.14	-1.91	8.52
1114.69	2758.91	0.93	-3.08	8.41
1114.69	2783.76	1.20	-3.49	8.37
1114.69	2808.60	1.05	-3.30	8.39
1114.69	2833.45	0.89	-3.31	8.40
1114.69	2858.29	1.11	-3.58	8.39
1114.69	2883.14	1.03	-3.49	8.40
1114.69	2907.98	1.07	-3.46	8.45
1114.69	2932.83	1.06	-3.51	8.48
1114.69	2957.67	0.75	-3.20	8.49
1114.69	2982.51	0.45	-3.38	8.55
1114.69	3007.36	0.50	-2.32	8.56
1114.69	3032.20	0.34	0.12	8.56
1114.69	3057.05	0.18	0.02	8.61
1114.69	3081.89	0.07	-0.20	8.65
1114.69	3106.74	-0.08	-0.13	8.71
1114.69	3131.58	0.03	-0.33	8.78
1114.69	3156.43	0.23	-0.23	8.86
1114.69	3181.27	0.14	-0.18	8.92
1114.69	3206.12	0.33	-0.37	8.99
1114.69	3230.96	1.32	-4.00	9.03
1114.69	3255.81	0.65	-4.17	9.10
1114.69	3280.65	0.75	-1.91	9.38
1114.69	3305.49	0.43	-3.98	9.30
1114.69	3330.34	0.45	-3.88	9.29
1114.69	3355.18	0.36	-3.99	9.26
1114.69	3380.03	0.19	-4.14	9.22
1114.69	3404.87	0.34	-3.93	9.06
1114.69	3429.72	0.54	-3.98	9.01
1114.69	3454.56	0.62	-3.97	9.01
1114.69	3479.41	0.56	-3.92	9.04
1114.69	3504.25	0.59	-3.96	9.09
1114.69	3529.10	0.71	-3.75	9.03
1114.69	3553.94	0.70	-3.64	9.10
1114.69	3578.79	0.66	-3.62	9.19
1114.69	3603.63	0.79	-3.59	9.18
1114.69	3628.48	0.85	-3.48	9.21
1114.69	3653.32	0.98	-3.37	9.20
1114.69	3678.16	1.15	-3.34	9.22
1114.69	3703.01	1.26	-3.30	9.25
1114.69	3727.85	1.31	-3.29	9.25
1114.69	3752.70	1.15	-3.08	9.33
1114.69	3777.54	0.97	-3.14	9.41
1114.69	3802.39	0.92	-3.25	9.42
1114.69	3827.23	1.06	-3.13	9.35
1114.69	3852.08	0.98	-3.45	9.38
1114.69	3876.92	1.05	-3.57	9.40
1114.69	3901.77	0.79	-3.34	9.45
1114.69	3926.61	0.81	-3.22	9.43
1114.69	3951.46	0.72	-3.25	9.42
1114.69	3976.30	0.95	-3.34	9.34
1114.69	4001.15	0.89	-3.36	9.31
1139.53	2585.00	0.47	-2.98	8.06
1139.53	2609.84	0.61	-3.45	8.42
1139.53	2634.69	0.80	-3.48	8.43
1139.53	2659.53	0.68	-1.53	8.43
1139.53	2684.38	0.49	-2.56	8.47
1139.53	2709.22	-0.67	-3.21	8.59
1139.53	2734.07	0.43	-2.86	8.51
1139.53	2758.91	1.23	-3.20	8.43
1139.53	2783.76	0.58	-2.14	8.40
1139.53	2808.60	1.08	-2.85	8.38
1139.53	2833.45	0.54	-3.08	8.44
1139.53	2858.29	0.71	-3.03	8.45
1139.53	2883.14	0.87	-3.37	8.46
1139.53	2907.98	1.00	-3.48	8.49
1139.53	2932.83	1.03	-3.48	8.53
1139.53	2957.67	0.93	-3.45	8.54
1139.53	2982.51	0.56	-3.63	8.58
1139.53	3007.36	0.69	-3.19	8.59
1139.53	3032.20	0.22	0.04	8.58
1139.53	3057.05	-0.02	-0.06	8.63
1139.53	3081.89	-0.07	-0.48	8.67
1139.53	3106.74	-0.00	-0.63	8.71
1139.53	3131.58	-0.14	-0.21	8.76
1139.53	3156.43	0.09	-0.57	8.84
1139.53	3181.27	0.05	-0.16	8.91
1139.53	3206.12	-0.13	-0.38	8.98
1139.53	3230.96	0.73	-4.15	9.03
1139.53	3255.81	0.71	-4.14	9.11
1139.53	3280.65	0.28	-4.07	9.28
1139.53	3305.49	0.45	-3.84	9.37
1139.53	3330.34	0.44	-3.89	9.35
1139.53	3355.18	0.33	-3.90	9.34
1139.53	3380.03	0.29	-3.93	9.30
1139.53	3404.87	0.19	-3.97	9.23
1139.53	3429.72	0.43	-4.05	9.13
1139.53	3454.56	0.60	-3.99	9.11
1139.53	3479.41	0.56	-3.96	9.14
1139.53	3504.25	0.56	-3.96	9.22
1139.53	3529.10	0.61	-3.76	9.24
1139.53	3553.94	0.62	-3.46	9.22
1139.53	3578.79	0.65	-3.81	9.25
1139.53	3603.63	0.68	-3.56	9.27
1139.53	3628.48	0.49	-3.17	9.48
1139.53	3653.32	0.52	-3.66	9.49
1139.53	3678.16	0.76	-3.63	9.43
1139.53	3703.01	0.86	-3.28	9.47
1139.53	3727.85	0.89	-3.30	9.52
1139.53	3752.70	0.87	-3.21	9.52
1139.53	3777.54	0.71	-3.19	9.50
1139.53	3802.39	0.95	-3.23	9.38
1139.53	3827.23	1.28	-3.06	9.33
1139.53	3852.08	0.71	-2.49	9.39
1139.53	3876.92	0.52	-3.32	9.42
1139.53	3901.77	0.73	-3.31	9.42
1139.53	3926.61	0.77	-3.23	9.40
1139.53	3951.46	0.83	-3.30	9.38
1139.53	3976.30	0.89	-3.27	9.33
1139.53	4001.15	1.05	-3.34	9.30
1164.38	2585.00	0.64	-2.90	8.02
1164.38	2609.84	0.63	-3.43	8.44
1164.38	2634.69	0.51	-3.50	8.48
1164.38	2659.53	0.46	-1.20	8.49
1164.38	2684.38	-0.20	-1.92	8.53
1164.38	2709.22	0.86	-3.33	8.50
1164.38	2734.07	1.05	-3.18	8.50
1164.38	2758.91	1.21	-3.09	8.46
1164.38	2783.76	1.31	-2.03	8.39
1164.38	2808.60	1.05	-2.89	8.43
1164.38	2833.45	0.93	-3.34	8.47
1164.38	2858.29	0.93	-3.28	8.47
1164.38	2883.14	-0.28	-1.42	8.48
1164.38	2907.98	1.06	-3.47	8.50
1164.38	2932.83	1.29	-3.43	8.54
1164.38	2957.67	1.07	-3.45	8.56
1164.38	2982.51	0.89	-3.34	8.56
1164.38	3007.36	1.07	-2.91	8.55
1164.38	3032.20	0.27	0.19	8.54
1164.38	3057.05	0.29	-0.56	8.58
1164.38	3081.89	0.31	-0.40	8.62
1164.38	3106.74	0.45	-0.35	8.67
1164.38	3131.58	0.08	-0.27	8.72
1164.38	3156.43	-0.06	-0.83	8.78
1164.38	3181.27	0.14	-0.24	8.86
1164.38	3206.12	-0.06	-2.71	8.95
1164.38	3230.96	0.56	-3.94	9.03
1164.38	3255.81	0.69	-4.06	9.11
1164.38	3280.65	0.42	-3.99	9.26
1164.38	3305.49	0.43	-3.94	9.39
1164.38	3330.34	0.45	-3.88	9.41
1164.38	3355.18	0.17	-3.81	9.44
1164.38	3380.03	0.01	-4.00	9.31
1164.38	3404.87	0.19	-4.05	9.26
1164.38	3429.72	0.36	-4.00	9.30
1164.38	3454.56	0.53	-3.96	9.25
1164.38	3479.41	0.51	-3.96	9.25
1164.38	3504.25	0.50	-3.93	9.36
1164.38	3529.10	0.58	-3.77	9.37
1164.38	3553.94	0.52	-3.60	9.38
1164.38	3578.79	0.53	-3.63	9.38
1164.38	3603.63	0.53	-3.78	9.39
1164.38	3628.48	0.90	-3.75	9.32
1164.38	3653.32	0.98	-3.59	9.34
1164.38	3678.16	0.62	-3.25	9.47
1164.38	3703.01	0.90	-3.18	9.42
1164.38	3727.85	1.36	-3.13	9.30
1164.38	3752.70	0.76	-3.09	9.43
1164.38	3777.54	0.68	-2.84	9.41
1164.38	3802.39	0.23	-1.48	9.48
1164.38	3827.23	0.02	-1.21	9.48
1164.38	3852.08	0.10	-2.95	9.41
1164.38	3876.92	1.08	-3.52	9.35
1164.38	3901.77	0.94	-3.40	9.34
1164.38	3926.61	0.80	-3.24	9.34
1164.38	3951.46	0.82	-3.37	9.32
1164.38	3976.30	0.87	-3.29	9.30
1164.38	4001.15	1.74	0.17	7.24
1189.22	2585.00	0.71	-3.08	8.21
1189.22	2609.84	0.50	-3.40	8.47
1189.22	2634.69	0.47	-3.54	8.52
1189.22	2659.53	-0.31	-2.66	8.59
1189.22	2684.38	-0.17	-2.53	8.57
1189.22	2709.22	-0.03	-2.39	8.54
1189.22	2734.07	0.92	-3.27	8.48
1189.22	2758.91	1.06	-3.28	8.46
1189.22	2783.76	1.26	-2.16	8.41
1189.22	2808.60	1.03	-2.96	8.46
1189.22	2833.45	0.95	-3.34	8.48
1189.22	2858.29	0.94	-3.34	8.48
1189.22	2883.14	0.37	-0.41	8.43
1189.22	2907.98	0.77	-3.49	8.49
1189.22	2932.83	1.01	-3.47	8.52
1189.22	2957.67	0.04	-0.24	8.52
1189.22	2982.51	0.99	-3.40	8.51
1189.22	3007.36	1.09	-2.95	8.49
1189.22	3032.20	1.11	0.10	8.46
1189.22	3057.05	0.44	-0.27	8.49
1189.22	3081.89	0.31	-0.33	8.54
1189.22	3106.74	0.28	-0.19	8.60
1189.22	3131.58	0.08	-0.15	8.66
1189.22	3156.43	-0.02	-0.39	8.72
1189.22	3181.27	0.28	-1.90	8.81
1189.22	3206.12	0.17	-3.82	8.90
1189.22	3230.96	-0.33	-3.85	9.02
1189.22	3255.81	0.42	-4.10	9.11
1189.22	3280.65	0.33	-4.03	9.25
1189.22	3305.49	-0.60	-2.32	9.46
1189.22	3330.34	-0.06	-3.94	9.41
1189.22	3355.18	-0.16	-3.99	9.34
1189.22	3380.03	-0.00	-4.18	9.17
1189.22	3404.87	0.12	-4.02	9.26
1189.22	3429.72	0.25	-3.99	9.39
1189.22	3454.56	0.63	-4.08	9.44
1189.22	3479.41	0.63	-3.80	9.37
1189.22	3504.25	0.59	-3.65	9.36
1189.22	3529.10	0.55	-3.80	9.42
1189.22	3553.94	0.54	-3.60	9.39
1189.22	3578.79	0.52	-3.48	9.39
1189.22	3603.63	0.58	-3.74	9.37
1189.22	3628.48	0.75	-3.63	9.36
1189.22	3653.32	1.32	-1.71	9.41
1189.22	3678.16	1.37	-2.48	9.38
1189.22	3703.01	1.65	-2.96	9.35
1189.22	3727.85	1.95	-1.75	9.39
1189.22	3752.70	1.12	-0.62	9.48
1189.22	3777.54	0.24	-0.96	9.49
1189.22	3802.39	0.08	-0.86	9.50
1189.22	3827.23	0.38	-0.58	9.48
1189.22	3852.08	0.65	-3.32	9.34
1189.22	3876.92	1.13	-3.50	9.32
1189.22	3901.77	1.05	-3.44	9.32
1189.22	3926.61	0.71	-2.54	9.34
1189.22	3951.46	0.67	-2.53	9.29
1189.22	3976.30	0.82	-3.35	9.26
1189.22	4001.15	0.93	-3.47	9.32
1214.07	2585.00	1.04	-2.82	8.08
1214.07	2609.84	0.45	-3.43	8.51
1214.07	2634.69	0.38	-3.60	8.54
1214.07	2659.53	-0.01	-2.85	8.57
1214.07	2684.38	-0.25	-2.63	8.57
1214.07	2709.22	-0.49	-2.10	8.55
1214.07	2734.07	0.61	0.59	8.42
1214.07	2758.91	-0.24	1.13	8.42
1214.07	2783.76	1.16	-1.99	8.42
1214.07	2808.60	1.49	-2.74	8.43
1214.07	2833.45	1.26	-3.28	8.45
1214.07	2858.29	1.14	-3.24	8.46
1214.07	2883.14	0.35	-0.38	8.42
1214.07	2907.98	1.03	-3.33	8.46
1214.07	2932.83	1.10	-3.41	8.47
1214.07	2957.67	0.99	-3.41	8.49
1214.07	2982.51	1.09	-3.35	8.50
1214.07	3007.36	1.04	-3.09	8.50
1214.07	3032.20	1.20	-2.80	8.49
1214.07	3057.05	1.21	-3.42	8.49
1214.07	3081.89	1.06	-3.51	8.51
1214.07	3106.74	0.93	-3.52	8.57
1214.07	3131.58	0.98	-3.45	8.64
1214.07	3156.43	0.94	-3.64	8.70
1214.07	3181.27	0.84	-3.75	8.78
1214.07	3206.12	0.84	-3.87	8.88
1214.07	3230.96	0.77	-3.83	8.99
1214.07	3255.81	0.58	-4.02	9.09
1214.07	3280.65	0.57	-4.00	9.24
1214.07	3305.49	0.07	-3.64	9.38
1214.07	3330.34	-0.04	-3.98	9.32
1214.07	3355.18	-0.16	-4.11	9.19
1214.07	3380.03	-0.05	-4.09	9.11
1214.07	3404.87	0.04	-4.04	9.20
1214.07	3429.72	-0.11	-3.96	9.34
1214.07	3454.56	0.44	-3.80	9.53
1214.07	3479.41	0.65	-3.76	9.55
1214.07	3504.25	0.60	-3.78	9.50
1214.07	3529.10	0.60	-3.50	9.40
1214.07	3553.94	0.50	-3.31	9.39
1214.07	3578.79	0.40	-3.22	9.40
1214.07	3603.63	-0.30	-2.50	9.43
1214.07	3628.48	0.56	-1.10	9.46
1214.07	3653.32	0.35	-1.44	9.47
1214.07	3678.16	0.21	-0.99	9.52
1214.07	3703.01	-0.48	-1.45	9.51
1214.07	3727.85	-0.23	-1.29	9.49
1214.07	3752.70	0.23	-1.02	9.47
1214.07	3777.54	0.11	-1.11	9.46
1214.07	3802.39	0.26	-0.92	9.45
1214.07	3827.23	0.48	-0.80	9.43
1214.07	3852.08	0.92	-3.32	9.29
1214.07	3876.92	1.01	-3.38	9.30
1214.07	3901.77	0.97	-3.24	9.31
1214.07	3926.61	0.61	-2.23	9.33
1214.07	3951.46	0.64	-2.96	9.27
1214.07	3976.30	0.96	-3.33	9.22
1214.07	4001.15	0.96	-3.38	9.23
1238.91	2585.00	1.07	-2.71	8.20
1238.91	2609.84	0.68	-3.22	8.48
1238.91	2634.69	0.59	-3.45	8.53
1238.91	2659.53	-0.04	-2.94	8.57
1238.91	2684.38	-0.41	-2.12	8.54
1238.91	2709.22	0.64	-0.71	8.47
1238.91	2734.07	0.75	0.79	8.45
1238.91	2758.91	0.87	1.89	8.41
1238.91	2783.76	-0.15	1.48	8.40
1238.91	2808.60	0.38	-0.62	8.42
1238.91	2833.45	1.40	-2.81	8.44
1238.91	2858.29	1.56	-2.97	8.44
1238.91	2883.14	1.30	-2.37	8.44
1238.91	2907.98	0.39	-2.73	8.45
1238.91	2932.83	0.99	-3.45	8.47
1238.91	2957.67	1.04	-3.40	8.50
1238.91	2982.51	1.07	-3.24	8.53
1238.91	3007.36	1.02	-3.12	8.54
1238.91	3032.20	1.15	-3.12	8.52
1238.91	3057.05	1.22	-3.42	8.52
1238.91	3081.89	1.20	-3.50	8.55
1238.91	3106.74	1.14	-3.53	8.58
1238.91	3131.58	1.02	-3.59	8.62
1238.91	3156.43	0.89	-3.69	8.67
1238.91	3181.27	0.82	-3.84	8.75
1238.91	3206.12	0.88	-3.80	8.86
1238.91	3230.96	0.91	-3.82	8.95
1238.91	3255.81	0.75	-3.99	9.06
1238.91	3280.65	0.70	-3.92	9.18
1238.91	3305.49	0.26	-3.86	9.29
1238.91	3330.34	0.10	-3.98	9.29
1238.91	3355.18	-0.25	-4.03	9.04
1238.91	3380.03	-0.65	-3.92	8.85
1238.91	3404.87	-0.78	-3.90	8.88
1238.91	3429.72	-0.35	-3.86	9.19
1238.91	3454.56	0.33	-3.69	9.56
1238.91	3479.41	0.21	-4.04	9.75
1238.91	3504.25	0.59	-3.87	9.59
1238.91	3529.10	-0.27	-3.28	9.46
1238.91	3553.94	-0.15	-0.33	9.49
1238.91	3578.79	0.29	-1.02	9.48
1238.91	3603.63	0.16	-0.95	9.48
1238.91	3628.48	0.31	-0.84	9.48
1238.91	3653.32	0.24	-0.81	9.50
1238.91	3678.16	-0.35	-1.78	9.48
1238.91	3703.01	0.12	-1.38	9.47
1238.91	3727.85	-0.25	-1.58	9.45
1238.91	3752.70	-0.11	-1.63	9.42
1238.91	3777.54	0.11	-1.60	9.39
1238.91	3802.39	0.06	-1.64	9.38
1238.91	3827.23	0.10	-3.05	9.30
1238.91	3852.08	0.81	-3.30	9.28
1238.91	3876.92	0.48	-3.10	9.30
1238.91	3901.77	-0.03	-2.70	9.34
1238.91	3926.61	0.88	-1.81	9.31
1238.91	3951.46	0.87	-2.94	9.24
1238.91	3976.30	0.89	-3.26	9.21
1238.91	4001.15	0.85	-3.26	9.20
1263.76	2585.00	1.05	-2.52	8.28
1263.76	2609.84	1.19	-3.38	8.49
1263.76	2634.69	0.52	-3.45	8.54
1263.76	2659.53	0.09	-3.21	8.57
1263.76	2684.38	0.62	-0.69	8.49
1263.76	2709.22	0.45	-0.39	8.49
1263.76	2734.07	0.69	-0.84	8.50
1263.76	2758.91	0.15	1.21	8.46
1263.76	2783.76	0.02	1.75	8.42
1263.76	2808.60	0.30	-0.16	8.42
1263.76	2833.45	0.19	-0.46	8.42
1263.76	2858.29	0.88	-3.35	8.46
1263.76	2883.14	0.81	-3.40	8.47
1263.76	2907.98	1.05	-3.27	8.50
1263.76	2932.83	1.05	-3.36	8.51
1263.76	2957.67	1.07	-3.57	8.47
1263.76	2982.51	0.98	-3.39	8.41
1263.76	3007.36	1.28	-3.14	8.64
1263.76	3032.20	1.30	-3.25	8.56
1263.76	3057.05	1.17	-3.32	8.43
1263.76	3081.89	1.12	-3.35	8.43
1263.76	3106.74	0.93	-3.36	8.41
1263.76	3131.58	0.79	-3.36	8.43
1263.76	3156.43	0.63	-3.62	8.46
1263.76	3181.27	0.72	-3.64	8.62
1263.76	3206.12	0.81	-3.60	8.80
1263.76	3230.96	0.78	-3.71	8.93
1263.76	3255.81	0.85	-3.86	9.01
1263.76	3280.65	0.75	-3.90	9.10
1263.76	3305.49	0.61	-3.87	9.21
1263.76	3330.34	0.57	-3.79	9.46
1263.76	3355.18	0.55	-3.70	9.56
1263.76	3380.03	0.19	-4.59	9.00
1263.76	3404.87	0.14	-3.86	9.17
1263.76	3429.72	-0.26	-3.59	9.01
1263.76	3454.56	-0.11	-3.04	8.94
1263.76	3479.41	-0.38	-3.67	9.47
1263.76	3504.25	-0.25	-3.35	9.50
1263.76	3529.10	1.71	-1.19	9.50
1263.76	3553.94	-0.01	-0.02	9.48
1263.76	3578.79	0.50	-1.04	9.47
1263.76	3603.63	0.27	-1.06	9.49
1263.76	3628.48	0.07	-1.17	9.48
1263.76	3653.32	-0.10	-1.49	9.46
1263.76	3678.16	-0.05	-1.57	9.44
1263.76	3703.01	-0.23	-1.86	9.41
1263.76	3727.85	-0.32	-1.35	9.42
1263.76	3752.70	-0.18	-2.29	9.37
1263.76	3777.54	-0.17	-1.80	9.37
1263.76	3802.39	0.02	-1.49	9.35
1263.76	3827.23	0.10	-3.24	9.27
1263.76	3852.08	0.22	-3.22	9.28
1263.76	3876.92	0.85	-3.30	9.27
1263.76	3901.77	0.12	-2.49	9.31
1263.76	3926.61	0.48	-0.84	9.31
1263.76	3951.46	0.57	-1.91	9.24
1263.76	3976.30	0.71	-3.17	9.20
1263.76	4001.15	0.68	-3.27	9.19
1288.60	2585.00	-0.40	-1.54	8.34
1288.60	2609.84	0.48	-3.01	8.48
1288.60	2634.69	0.58	-3.54	8.53
1288.60	2659.53	0.36	-3.52	8.56
1288.60	2684.38	0.45	-0.47	8.52
1288.60	2709.22	0.32	-0.18	8.52
1288.60	2734.07	0.06	-0.18	8.53
1288.60	2758.91	-0.08	1.15	8.49
1288.60	2783.76	-0.15	1.70	8.44
1288.60	2808.60	0.18	-0.51	8.44
1288.60	2833.45	-0.56	-1.48	8.45
1288.60	2858.29	0.53	-2.90	8.47
1288.60	2883.14	1.05	-3.27	8.52
1288.60	2907.98	1.08	-3.22	8.58
1288.60	2932.83	0.92	-3.27	8.49
1288.60	2957.67	1.09	-3.22	8.51
1288.60	2982.51	0.88	-3.38	8.30
1288.60	3007.36	1.23	-3.32	8.43
1288.60	3032.20	1.24	-3.22	8.39
1288.60	3057.05	0.79	-3.26	8.06
1288.60	3081.89	-0.63	-3.14	6.93
1288.60	3106.74	-0.74	-2.66	6.79
1288.60	3131.58	-1.55	-3.90	6.59
1288.60	3156.43	1.16	-3.56	8.53
1288.60	3181.27	1.13	-3.38	8.45
1288.60	3206.12	0.91	-2.03	8.07
1288.60	3230.96	0.69	-3.35	8.70
1288.60	3255.81	0.82	-3.81	8.95
1288.60	3280.65	0.81	-3.83	9.04
1288.60	3305.49	0.69	-3.80	9.17
1288.60	3330.34	0.72	-3.91	9.20
1288.60	3355.18	0.82	-3.88	9.20
1288.60	3380.03	0.66	-4.20	9.02
1288.60	3404.87	0.58	-3.41	9.05
1288.60	3429.72	0.56	-3.49	9.00
1288.60	3454.56	0.01	-2.96	8.87
1288.60	3479.41	0.10	-3.50	9.50
1288.60	3504.25	-0.25	-2.70	9.22
1288.60	3529.10	-0.25	-2.64	9.43
1288.60	3553.94	0.20	-2.18	9.48
1288.60	3578.79	0.56	-2.75	9.44
1288.60	3603.63	0.04	-1.14	9.48
1288.60	3628.48	-0.51	-1.75	9.45
1288.60	3653.32	-0.62	-1.57	9.44
1288.60	3678.16	-0.80	-1.31	9.44
1288.60	3703.01	0.14	-1.14	9.39
1288.60	3727.85	0.03	-1.00	9.40
1288.60	3752.70	0.33	-1.26	9.37
1288.60	3777.54	0.23	-1.21	9.37
1288.60	3802.39	0.29	-0.91	9.34
1288.60	3827.23	0.43	-3.25	9.24
1288.60	3852.08	0.91	-3.35	9.22
1288.60	3876.92	0.90	-3.38	9.24
1288.60	3901.77	0.54	-1.40	9.30
1288.60	3926.61	0.20	-0.35	9.29
1288.60	3951.46	-0.23	-1.79	9.22
1288.60	3976.30	0.10	-3.17	9.19
1288.60	4001.15	0.37	-3.12	9.18
1313.45	2585.00	-0.20	-1.57	8.38
1313.45	2609.84	0.22	-2.79	8.48
1313.45	2634.69	0.49	-3.54	8.53
1313.45	2659.53	0.46	-3.52	8.54
1313.45	2684.38	0.75	-1.31	8.52
1313.45	2709.22	0.11	-0.60	8.54
1313.45	2734.07	-0.12	-0.57	8.55
1313.45	2758.91	-0.55	1.34	8.51
1313.45	2783.76	-0.70	1.49	8.46
1313.45	2808.60	0.75	-3.32	8.48
1313.45	2833.45	-0.63	-2.03	8.51
1313.45	2858.29	-1.12	-1.43	8.53
1313.45	2883.14	0.16	-3.07	8.50
1313.45	2907.98	0.78	-3.41	8.47
1313.45	2932.83	0.58	-3.41	8.18
1313.45	2957.67	0.75	-3.55	8.14
1313.45	2982.51	1.17	-1.75	8.90
1313.45	3007.36	1.44	-2.85	8.29
1313.45	3032.20	1.05	-3.04	7.95
1313.45	3057.05	0.42	-2.94	7.51
1313.45	3081.89	0.07	-3.19	7.27
1313.45	3106.74	0.49	-3.34	7.40
1313.45	3131.58	-0.80	-2.52	6.27
1313.45	3156.43	0.17	-2.33	6.98
1313.45	3181.27	0.50	-2.90	7.38
1313.45	3206.12	0.84	-2.78	7.74
1313.45	3230.96	0.84	-3.39	8.33
1313.45	3255.81	0.80	-3.58	8.79
1313.45	3280.65	0.68	-3.63	9.02
1313.45	3305.49	1.15	-3.41	9.12
1313.45	3330.34	0.76	-4.01	9.11
1313.45	3355.18	1.58	-3.95	8.95
1313.45	3380.03	1.83	-3.45	9.13
1313.45	3404.87	1.17	-3.45	9.20
1313.45	3429.72	0.69	-3.06	9.14
1313.45	3454.56	0.51	-0.51	7.94
1313.45	3479.41	0.81	-2.79	8.85
1313.45	3504.25	0.97	-3.05	9.26
1313.45	3529.10	0.42	-1.97	8.97
1313.45	3553.94	1.28	-1.56	9.28
1313.45	3578.79	0.01	-3.60	9.46
1313.45	3603.63	0.26	-2.26	9.41
1313.45	3628.48	-0.75	-2.40	9.41
1313.45	3653.32	-1.19	-2.18	9.43
1313.45	3678.16	-0.47	-1.65	9.41
1313.45	3703.01	0.38	-0.67	9.40
1313.45	3727.85	0.37	-0.75	9.39
1313.45	3752.70	0.46	-1.00	9.37
1313.45	3777.54	0.46	-1.49	9.32
1313.45	3802.39	0.49	-1.51	9.28
1313.45	3827.23	0.86	-3.31	9.19
1313.45	3852.08	0.76	-3.30	9.20
1313.45	3876.92	-0.46	-3.07	9.26
1313.45	3901.77	-0.14	-1.00	9.30
1313.45	3926.61	0.09	-1.06	9.25
1313.45	3951.46	-0.15	-2.52	9.18
1313.45	3976.30	0.09	-3.24	9.16
1313.45	4001.15	-0.12	-2.75	9.17
1338.29	2585.00	0.55	-2.23	8.42
1338.29	2609.84	0.59	-3.37	8.50
1338.29	2634.69	0.86	-3.47	8.51
1338.29	2659.53	1.02	-3.44	8.52
1338.29	2684.38	0.31	-0.72	8.48
1338.29	2709.22	0.11	-0.64	8.50
1338.29	2734.07	0.14	-1.49	8.53
1338.29	2758.91	-0.98	-0.21	8.52
1338.29	2783.76	-0.78	-1.61	8.49
1338.29	2808.60	0.78	-3.84	8.52
1338.29	2833.45	1.04	-4.58	8.59
1338.29	2858.29	-0.58	-4.04	8.21
1338.29	2883.14	-0.91	-3.38	7.86
1338.29	2907.98	1.04	-3.18	8.77
1338.29	2932.83	0.54	-3.44	7.96
1338.29	2957.67	0.45	-3.34	7.83
1338.29	2982.51	1.69	-2.52	8.34
1338.29	3007.36	1.97	-2.15	8.18
1338.29	3032.20	1.92	-2.48	7.89
1338.29	3057.05	2.29	-3.09	8.07
1338.29	3081.89	2.58	-3.20	8.17
1338.29	3106.74	2.51	-2.78	8.03
1338.29	3131.58	2.63	-2.63	7.85
1338.29	3156.43	3.14	-2.58	7.77
1338.29	3181.27	2.93	-3.18	8.05
1338.29	3206.12	2.15	-3.20	8.16
1338.29	3230.96	1.71	-3.52	8.42
1338.29	3255.81	1.60	-3.58	8.74
1338.29	3280.65	1.60	-3.49	8.91
1338.29	3305.49	2.15	-3.17	9.07
1338.29	3330.34	1.69	-3.42	9.09
1338.29	3355.18	1.52	-3.98	9.08
1338.29	3380.03	3.06	-3.10	9.03
1338.29	3404.87	1.09	-3.55	9.51
1338.29	3429.72	0.83	-3.36	9.33
1338.29	3454.56	1.82	-0.20	7.92
1338.29	3479.41	1.55	-2.73	8.73
1338.29	3504.25	1.01	-3.05	9.16
1338.29	3529.10	0.86	-2.86	9.23
1338.29	3553.94	1.06	-2.58	9.26
1338.29	3578.79	0.81	-2.49	9.39
1338.29	3603.63	0.17	-2.32	9.41
1338.29	3628.48	0.16	-2.60	9.40
1338.29	3653.32	-0.38	-2.94	9.39
1338.29	3678.16	0.30	-2.36	9.38
1338.29	3703.01	0.80	-1.44	9.37
1338.29	3727.85	0.29	-1.04	9.39
1338.29	3752.70	0.26	-1.33	9.34
1338.29	3777.54	0.30	-0.51	9.32
1338.29	3802.39	0.39	-0.68	9.26
1338.29	3827.23	0.84	-3.34	9.18
1338.29	3852.08	0.76	-3.28	9.18
1338.29	3876.92	0.33	-3.06	9.21
1338.29	3901.77	0.25	-0.52	9.26
1338.29	3926.61	0.14	-1.96	9.19
1338.29	3951.46	0.56	-2.98	9.13
1338.29	3976.30	0.69	-3.39	9.10
1338.29	4001.15	0.83	-3.01	9.09
1363.14	2585.00	0.39	-3.25	8.46
1363.14	2609.84	0.55	-3.61	8.49
1363.14	2634.69	0.77	-3.51	8.49
1363.14	2659.53	0.83	-3.54	8.50
1363.14	2684.38	0.86	-2.17	8.47
1363.14	2709.22	0.39	-0.86	8.46
1363.14	2734.07	-0.57	-1.99	8.51
1363.14	2758.91	-0.49	-2.19	8.50
1363.14	2783.76	0.58	-3.57	8.50
1363.14	2808.60	0.72	-3.92	8.52
1363.14	2833.45	0.61	-5.20	8.21
1363.14	2858.29	-1.26	-6.44	6.29
1363.14	2883.14	-1.63	-5.56	6.04
1363.14	2907.98	-0.42	-2.36	7.90
1363.14	2932.83	0.75	-2.36	8.05
1363.14	2957.67	1.28	-2.83	7.85
1363.14	2982.51	2.25	-2.99	7.93
1363.14	3007.36	2.20	-2.88	7.78
1363.14	3032.20	2.22	-3.13	7.75
1363.14	3057.05	2.24	-3.18	7.77
1363.14	3081.89	2.32	-3.20	7.75
1363.14	3106.74	2.38	-3.16	7.78
1363.14	3131.58	2.47	-2.82	7.71
1363.14	3156.43	2.85	-2.81	7.47
1363.14	3181.27	2.82	-2.94	7.43
1363.14	3206.12	2.55	-2.79	7.50
1363.14	3230.96	2.09	-3.03	7.99
1363.14	3255.81	1.67	-3.56	8.65
1363.14	3280.65	1.36	-3.52	8.76
1363.14	3305.49	1.19	-3.55	8.86
1363.14	3330.34	0.98	-1.34	9.08
1363.14	3355.18	2.73	-2.45	9.09
1363.14	3380.03	2.89	-2.74	9.11
1363.14	3404.87	1.84	-3.28	9.11
1363.14	3429.72	1.84	-3.05	8.94
1363.14	3454.56	3.76	-2.14	7.78
1363.14	3479.41	1.94	-3.01	9.13
1363.14	3504.25	1.17	-3.66	9.40
1363.14	3529.10	1.51	-4.19	9.28
1363.14	3553.94	1.92	-4.01	9.22
1363.14	3578.79	-1.98	0.63	9.62
1363.14	3603.63	-0.51	-0.53	9.53
1363.14	3628.48	-0.04	-2.21	9.43
1363.14	3653.32	0.41	-2.11	9.40
1363.14	3678.16	0.89	-1.80	9.36
1363.14	3703.01	1.27	-1.54	9.35
1363.14	3727.85	0.40	-1.05	9.38
1363.14	3752.70	0.36	-0.56	9.35
1363.14	3777.54	-0.47	-1.12	9.30
1363.14	3802.39	0.11	-1.60	9.23
1363.14	3827.23	0.88	-3.38	9.17
1363.14	3852.08	0.86	-3.29	9.16
1363.14	3876.92	0.80	-3.17	9.17
1363.14	3901.77	0.43	-0.95	9.20
1363.14	3926.61	0.66	-2.76	9.12
1363.14	3951.46	1.11	-3.25	9.08
1363.14	3976.30	0.93	-3.41	9.07
1363.14	4001.15	0.86	-3.33	9.06
1387.98	2585.00	2.17	-1.40	8.32
1387.98	2609.84	0.43	-2.20	8.16
1387.98	2634.69	0.74	-3.71	8.25
1387.98	2659.53	0.82	-3.71	8.47
1387.98	2684.38	0.83	-3.20	8.48
1387.98	2709.22	0.70	-3.41	8.49
1387.98	2734.07	0.81	-3.80	8.47
1387.98	2758.91	0.66	-3.61	8.47
1387.98	2783.76	0.51	-3.67	8.47
1387.98	2808.60	0.26	-4.16	8.14
1387.98	2833.45	0.56	-6.86	7.00
1387.98	2858.29	-1.68	-6.00	5.64
1387.98	2883.14	-1.93	-4.11	6.03
1387.98	2907.98	0.47	-2.98	7.57
1387.98	2932.83	1.10	-2.87	7.51
1387.98	2957.67	2.07	-3.39	7.60
1387.98	2982.51	2.36	-3.15	7.59
1387.98	3007.36	2.18	-3.05	7.63
1387.98	3032.20	2.22	-3.13	7.72
1387.98	3057.05	2.34	-3.09	7.57
1387.98	3081.89	2.39	-3.30	7.53
1387.98	3106.74	2.46	-3.25	7.53
1387.98	3131.58	2.71	-3.24	7.49
1387.98	3156.43	2.89	-3.26	7.35
1387.98	3181.27	4.52	-2.86	6.04
1387.98	3206.12	4.06	-2.14	6.39
1387.98	3230.96	3.17	-3.40	7.59
1387.98	3255.81	2.19	-3.59	8.32
1387.98	3280.65	2.14	-3.57	8.46
1387.98	3305.49	2.06	-3.49	8.58
1387.98	3330.34	2.14	-1.39	8.88
1387.98	3355.18	1.71	-0.55	9.03
1387.98	3380.03	1.88	-2.92	8.96
1387.98	3404.87	1.20	-3.84	8.93
1387.98	3429.72	2.37	-2.63	8.96
1387.98	3454.56	1.81	-0.91	9.12
1387.98	3479.41	1.49	-3.29	9.12
1387.98	3504.25	1.17	-3.45	9.19
1387.98	3529.10	1.40	-4.35	9.20
1387.98	3553.94	0.36	-4.77	9.27
1387.98	3578.79	-1.42	-2.32	9.15
1387.98	3603.63	-0.16	-2.67	9.19
1387.98	3628.48	-0.66	-3.22	9.10
1387.98	3653.32	-1.30	-3.67	9.17
1387.98	3678.16	1.17	-0.79	9.33
1387.98	3703.01	1.12	-2.60	9.26
1387.98	3727.85	1.15	-1.73	9.27
1387.98	3752.70	0.72	-1.34	9.26
1387.98	3777.54	0.52	-1.96	9.21
1387.98	3802.39	0.57	-2.73	9.18
1387.98	3827.23	0.87	-3.38	9.15
1387.98	3852.08	0.86	-3.30	9.14
1387.98	3876.92	0.33	-3.30	9.15
1387.98	3901.77	0.40	-1.48	9.15
1387.98	3926.61	1.05	-3.11	9.07
1387.98	3951.46	1.09	-3.22	9.05
1387.98	3976.30	0.69	-3.47	9.06
1387.98	4001.15	0.11	-3.19	9.09
1412.83	2585.00	1.10	0.02	8.49
1412.83	2609.84	-8.97	-1.89	8.48
1412.83	2634.69	-5.87	4.11	8.36
1412.83	2659.53	0.50	-3.49	8.37
1412.83	2684.38	0.79	-3.42	8.44
1412.83	2709.22	0.70	-3.40	8.47
1412.83	2734.07	0.72	-3.60	8.46
1412.83	2758.91	0.76	-3.53	8.53
1412.83	2783.76	-0.46	-4.11	7.74
1412.83	2808.60	-0.94	-4.45	7.05
1412.83	2833.45	-0.60	-4.04	7.13
1412.83	2858.29	-0.43	-4.15	6.73
1412.83	2883.14	2.74	-4.43	7.32
1412.83	2907.98	2.51	-4.43	7.23
1412.83	2932.83	1.55	-3.97	7.52
1412.83	2957.67	1.71	-3.04	7.54
1412.83	2982.51	2.23	-3.22	7.38
1412.83	3007.36	2.30	-3.03	7.39
1412.83	3032.20	2.38	-2.91	7.47
1412.83	3057.05	3.52	-2.33	6.18
1412.83	3081.89	5.29	-0.96	4.55
1412.83	3106.74	4.58	-2.25	5.81
1412.83	3131.58	4.17	-2.69	6.27
1412.83	3156.43	4.99	-2.96	5.71
1412.83	3181.27	4.65	-2.57	6.15
1412.83	3206.12	4.30	-2.81	6.61
1412.83	3230.96	3.40	-3.76	7.28
1412.83	3255.81	2.42	-3.40	7.83
1412.83	3280.65	2.15	-3.37	8.24
1412.83	3305.49	2.10	-2.74	8.47
1412.83	3330.34	2.39	-0.91	8.72
1412.83	3355.18	2.30	-1.11	8.84
1412.83	3380.03	1.98	-2.58	8.82
1412.83	3404.87	1.37	-4.00	8.82
1412.83	3429.72	1.22	-3.83	8.87
1412.83	3454.56	1.27	-3.69	8.89
1412.83	3479.41	1.48	-3.88	8.94
1412.83	3504.25	1.37	-3.84	9.02
1412.83	3529.10	0.74	-4.23	9.16
1412.83	3553.94	0.79	-4.02	9.39
1412.83	3578.79	0.64	-3.50	9.35
1412.83	3603.63	0.79	-3.19	9.05
1412.83	3628.48	-0.20	-4.22	8.79
1412.83	3653.32	-0.47	-1.92	8.34
1412.83	3678.16	1.53	-1.99	9.21
1412.83	3703.01	0.77	-3.21	9.21
1412.83	3727.85	0.04	-1.94	9.23
1412.83	3752.70	0.07	-2.37	9.19
1412.83	3777.54	0.59	-1.10	9.19
1412.83	3802.39	-0.20	-2.56	9.19
1412.83	3827.23	0.79	-3.42	9.13
1412.83	3852.08	0.77	-3.34	9.11
1412.83	3876.92	0.15	-2.92	9.14
1412.83	3901.77	0.50	-2.08	9.11
1412.83	3926.61	1.16	-2.91	9.03
1412.83	3951.46	1.25	-3.08	9.01
1412.83	3976.30	0.47	-3.20	9.04
1412.83	4001.15	-0.15	-2.70	9.08
1437.67	2585.00	1.39	-3.33	8.71
1437.67	2609.84	-3.32	11.71	7.70
1437.67	2634.69	-13.07	1.56	8.57
1437.67	2659.53	1.94	-4.93	8.16
1437.67	2684.38	1.34	-4.42	8.41
1437.67	2709.22	0.56	-3.74	8.42
1437.67	2734.07	0.77	-3.64	8.47
1437.67	2758.91	-0.32	-4.11	7.76
1437.67	2783.76	0.29	-3.73	7.89
1437.67	2808.60	0.87	-2.81	8.04
1437.67	2833.45	1.70	-3.64	7.81
1437.67	2858.29	2.05	-3.51	7.53
1437.67	2883.14	1.93	-3.27	7.44
1437.67	2907.98	2.30	-3.85	7.36
1437.67	2932.83	1.96	-3.48	7.68
1437.67	2957.67	1.95	-3.12	7.70
1437.67	2982.51	3.74	-2.64	6.15
1437.67	3007.36	2.38	-2.53	7.27
1437.67	3032.20	1.91	-2.85	7.82
1437.67	3057.05	2.78	-2.41	6.90
1437.67	3081.89	3.68	-1.35	6.25
1437.67	3106.74	3.35	-2.08	6.79
1437.67	3131.58	3.67	-2.76	6.78
1437.67	3156.43	3.69	-3.28	6.80
1437.67	3181.27	3.57	-3.04	6.89
1437.67	3206.12	3.61	-2.94	6.91
1437.67	3230.96	3.30	-3.79	7.11
1437.67	3255.81	2.78	-3.97	7.48
1437.67	3280.65	2.70	-3.80	7.84
1437.67	3305.49	2.59	-3.75	8.10
1437.67	3330.34	2.43	-4.07	8.25
1437.67	3355.18	2.14	-3.07	8.55
1437.67	3380.03	2.00	-2.49	8.72
1437.67	3404.87	1.60	-3.56	8.73
1437.67	3429.72	1.61	-3.54	8.65
1437.67	3454.56	2.08	-4.14	8.42
1437.67	3479.41	1.72	-4.27	8.53
1437.67	3504.25	1.11	-4.07	8.79
1437.67	3529.10	0.79	-4.06	8.96
1437.67	3553.94	0.86	-4.25	9.09
1437.67	3578.79	1.34	-4.45	8.48
1437.67	3603.63	0.63	-4.24	8.54
1437.67	3628.48	0.05	-4.41	8.34
1437.67	3653.32	0.15	-2.03	7.83
1437.67	3678.16	0.99	-3.29	9.20
1437.67	3703.01	1.58	-3.21	9.13
1437.67	3727.85	-0.12	-1.14	9.22
1437.67	3752.70	0.15	-1.05	9.18
1437.67	3777.54	0.20	-0.81	9.17
1437.67	3802.39	0.58	-3.53	9.08
1437.67	3827.23	0.73	-3.47	9.09
1437.67	3852.08	0.73	-3.42	9.10
1437.67	3876.92	-0.12	-2.78	9.12
1437.67	3901.77	0.20	-1.60	9.10
1437.67	3926.61	1.26	-2.03	9.00
1437.67	3951.46	0.87	-3.41	9.01
1437.67	3976.30	0.67	-3.39	9.01
1437.67	4001.15	-0.22	-1.73	9.08
1462.51	2585.00	-0.29	-7.52	8.72
1462.51	2609.84	2.10	0.33	8.18
1462.51	2634.69	4.06	-0.35	7.95
1462.51	2659.53	3.31	-4.87	8.10
1462.51	2684.38	1.77	-4.77	8.41
1462.51	2709.22	0.41	-4.20	8.32
1462.51	2734.07	0.15	-3.55	8.04
1462.51	2758.91	1.20	-3.93	8.22
1462.51	2783.76	0.70	-2.56	8.09
1462.51	2808.60	1.14	-2.17	7.79
1462.51	2833.45	3.25	-9.70	5.42
1462.51	2858.29	3.21	-9.49	5.67
1462.51	2883.14	1.26	-3.00	7.60
1462.51	2907.98	1.81	-3.18	7.85
1462.51	2932.83	1.87	-3.03	7.86
1462.51	2957.67	2.16	-2.86	7.66
1462.51	2982.51	3.52	-2.22	6.80
1462.51	3007.36	3.25	-1.54	6.68
1462.51	3032.20	3.06	-2.03	6.89
1462.51	3057.05	3.11	-2.95	6.93
1462.51	3081.89	2.91	-2.39	6.87
1462.51	3106.74	2.50	-2.17	6.79
1462.51	3131.58	2.81	-2.63	6.63
1462.51	3156.43	3.06	-3.85	6.58
1462.51	3181.27	3.30	-4.27	6.60
1462.51	3206.12	3.39	-3.02	6.63
1462.51	3230.96	3.98	-3.48	6.59
1462.51	3255.81	3.95	-3.41	6.73
1462.51	3280.65	3.01	-3.54	7.06
1462.51	3305.49	2.71	-3.65	7.43
1462.51	3330.34	2.11	-4.02	7.75
1462.51	3355.18	1.71	-3.74	7.77
1462.51	3380.03	2.77	-1.32	7.76
1462.51	3404.87	4.67	-0.94	7.30
1462.51	3429.72	4.26	-1.07	7.47
1462.51	3454.56	2.66	-3.98	7.76
1462.51	3479.41	2.01	-4.13	7.97
1462.51	3504.25	1.74	-4.00	8.21
1462.51	3529.10	1.35	-4.00	8.35
1462.51	3553.94	1.42	-3.89	8.41
1462.51	3578.79	2.17	-5.40	7.96
1462.51	3603.63	4.42	-6.38	6.34
1462.51	3628.48	5.07	-4.39	6.99
1462.51	3653.32	4.06	-3.53	7.56
1462.51	3678.16	0.68	-2.07	8.29
1462.51	3703.01	1.11	-3.36	9.05
1462.51	3727.85	0.86	-2.53	9.08
1462.51	3752.70	0.43	-0.50	9.13
1462.51	3777.54	0.41	-1.08	9.10
1462.51	3802.39	0.90	-3.49	9.01
1462.51	3827.23	0.81	-3.50	9.04
1462.51	3852.08	0.77	-3.52	9.07
1462.51	3876.92	0.16	-2.70	9.08
1462.51	3901.77	0.13	-2.07	9.08
1462.51	3926.61	0.27	-1.72	9.04
1462.51	3951.46	0.52	-3.49	9.01
1462.51	3976.30	0.52	-3.35	9.00
1462.51	4001.15	0.13	-1.99	9.03
1487.36	2585.00	-1.90	-2.30	7.52
1487.36	2609.84	0.71	-5.27	8.41
1487.36	2634.69	4.81	0.03	7.85
1487.36	2659.53	-0.84	-4.65	8.31
1487.36	2684.38	-1.13	-4.48	8.28
1487.36	2709.22	0.79	-3.75	8.58
1487.36	2734.07	1.28	-3.28	8.38
1487.36	2758.91	1.34	-3.16	8.28
1487.36	2783.76	2.00	-2.75	7.70
1487.36	2808.60	2.30	-3.01	7.21
1487.36	2833.45	0.29	-4.51	6.80
1487.36	2858.29	-7.76	6.14	10.55
1487.36	2883.14	-2.08	-7.40	10.89
1487.36	2907.98	1.41	-3.08	8.01
1487.36	2932.83	2.47	-2.63	7.49
1487.36	2957.67	3.61	-2.94	7.08
1487.36	2982.51	3.86	-2.91	7.09
1487.36	3007.36	3.43	-2.04	7.13
1487.36	3032.20	3.22	-2.56	7.10
1487.36	3057.05	2.78	-2.99	6.92
1487.36	3081.89	2.42	-2.03	6.62
1487.36	3106.74	2.47	-2.12	6.32
1487.36	3131.58	2.66	-1.82	6.10
1487.36	3156.43	2.65	-3.63	6.06
1487.36	3181.27	2.81	-4.41	6.00
1487.36	3206.12	3.33	-3.24	5.85
1487.36	3230.96	3.25	-3.16	5.74
1487.36	3255.81	2.93	-3.14	5.85
1487.36	3280.65	3.07	-3.29	5.99
1487.36	3305.49	3.37	-3.59	5.98
1487.36	3330.34	2.52	-3.46	6.28
1487.36	3355.18	1.82	-2.11	6.56
1487.36	3380.03	2.14	-2.62	6.55
1487.36	3404.87	3.57	0.12	6.46
1487.36	3429.72	2.95	1.11	6.91
1487.36	3454.56	2.56	-2.94	6.98
1487.36	3479.41	3.97	-4.25	6.60
1487.36	3504.25	4.10	-4.54	6.72
1487.36	3529.10	3.63	-3.14	7.12
1487.36	3553.94	4.13	-2.27	7.07
1487.36	3578.79	3.21	-5.71	6.90
1487.36	3603.63	4.18	-6.46	6.27
1487.36	3628.48	4.48	-5.04	6.72
1487.36	3653.32	4.14	-3.91	6.87
1487.36	3678.16	1.79	-2.75	7.63
1487.36	3703.01	0.86	-3.38	8.67
1487.36	3727.85	1.61	-3.01	8.85
1487.36	3752.70	1.06	-4.28	8.91
1487.36	3777.54	0.52	-4.19	8.92
1487.36	3802.39	0.62	-3.47	8.92
1487.36	3827.23	0.79	-3.50	8.96
1487.36	3852.08	0.70	-3.45	9.01
1487.36	3876.92	0.64	-3.05	9.00
1487.36	3901.77	0.76	-3.04	9.00
1487.36	3926.61	-0.44	-2.09	9.05
1487.36	3951.46	-0.08	-3.22	9.02
1487.36	3976.30	0.00	-3.23	9.01
1487.36	4001.15	0.22	-1.62	9.01
1512.20	2585.00	-2.85	0.69	4.76
1512.20	2609.84	-7.04	-9.11	8.80
1512.20	2634.69	1.01	-2.94	8.09
1512.20	2659.53	-2.13	-4.50	8.30
1512.20	2684.38	1.04	-4.00	8.38
1512.20	2709.22	1.47	-3.39	8.52
1512.20	2734.07	1.46	-3.21	8.25
1512.20	2758.91	1.64	-3.18	8.03
1512.20	2783.76	2.09	-2.86	7.44
1512.20	2808.60	2.33	-3.36	7.20
1512.20	2833.45	-1.80	-2.69	10.01
1512.20	2858.29	14.05	-7.88	1.47
1512.20	2883.14	15.45	-6.48	2.75
1512.20	2907.98	1.92	11.55	4.68
1512.20	2932.83	3.67	-1.05	7.16
1512.20	2957.67	2.92	-2.73	7.46
1512.20	2982.51	3.24	-3.15	7.29
1512.20	3007.36	2.33	-1.24	7.05
1512.20	3032.20	1.71	-2.37	6.88
1512.20	3057.05	2.27	-0.18	6.44
1512.20	3081.89	3.29	-2.00	6.10
1512.20	3106.74	3.34	-2.01	5.71
1512.20	3131.58	2.00	-1.37	5.44
1512.20	3156.43	3.30	-2.06	5.16
1512.20	3181.27	4.07	-1.21	4.85
1512.20	3206.12	3.84	-2.28	4.62
1512.20	3230.96	2.13	-1.97	4.47
1512.20	3255.81	4.54	-2.18	4.05
1512.20	3280.65	0.88	-2.70	4.22
1512.20	3305.49	6.04	-4.61	3.70
1512.20	3330.34	5.24	-1.16	3.71
1512.20	3355.18	8.07	1.07	3.59
1512.20	3380.03	4.84	-3.35	4.20
1512.20	3404.87	3.45	0.03	4.71
1512.20	3429.72	5.56	-1.56	5.01
1512.20	3454.56	5.29	-2.26	5.14
1512.20	3479.41	3.08	-6.09	5.36
1512.20	3504.25	2.11	-3.78	6.08
1512.20	3529.10	7.73	-1.93	4.91
1512.20	3553.94	13.72	8.36	4.31
1512.20	3578.79	6.93	-4.03	5.23
1512.20	3603.63	4.81	-3.65	6.71
1512.20	3628.48	5.87	-5.37	5.16
1512.20	3653.32	4.16	-4.06	6.20
1512.20	3678.16	2.07	-4.68	7.85
1512.20	3703.01	1.89	-5.56	8.65
1512.20	3727.85	1.51	-3.13	8.55
1512.20	3752.70	1.23	-3.88	8.81
1512.20	3777.54	1.10	-4.41	8.81
1512.20	3802.39	1.51	-3.32	8.72
1512.20	3827.23	1.07	-3.35	8.83
1512.20	3852.08	0.27	-3.34	8.96
1512.20	3876.92	1.00	-3.00	8.94
1512.20	3901.77	0.86	-3.27	8.95
1512.20	3926.61	0.23	-2.40	8.98
1512.20	3951.46	0.33	-3.35	9.00
1512.20	3976.30	0.46	-3.40	9.00
1512.20	4001.15	0.97	-2.36	8.98
1537.05	2585.00	1.18	4.93	1.33
1537.05	2609.84	12.86	-7.24	7.53
1537.05	2634.69	9.26	-2.49	7.90
1537.05	2659.53	1.94	-3.55	8.20
1537.05	2684.38	1.28	-3.61	8.34
1537.05	2709.22	1.42	-3.59	8.31
1537.05	2734.07	1.67	-3.23	8.13
1537.05	2758.91	2.02	-3.08	7.86
1537.05	2783.76	2.08	-3.15	7.66
1537.05	2808.60	2.45	-2.86	7.33
1537.05	2833.45	6.08	-7.62	7.27
1537.05	2858.29	21.42	-4.59	3.20
1537.05	2883.14	21.65	1.49	4.80
1537.05	2907.98	12.79	6.21	5.60
1537.05	2932.83	-2.02	8.34	6.92
1537.05	2957.67	0.57	0.19	7.07
1537.05	2982.51	0.31	-0.21	6.93
1537.05	3007.36	1.81	-0.26	6.63
1537.05	3032.20	2.70	-0.45	6.23
1537.05	3057.05	2.29	-0.70	5.77
1537.05	3081.89	1.08	-2.67	5.43
1537.05	3106.74	0.76	-2.96	5.02
1537.05	3131.58	3.17	-2.38	4.41
1537.05	3156.43	1.23	-1.66	4.03
1537.05	3181.27	-2.42	-1.65	3.86
1537.05	3206.12	-2.44	-6.75	3.74
1537.05	3230.96	1.92	-1.15	3.14
1537.05	3255.81	-0.55	-0.10	2.81
1537.05	3280.65	0.60	-1.08	2.25
1537.05	3305.49	11.08	-4.65	1.14
1537.05	3330.34	10.57	-8.90	0.89
1537.05	3355.18	4.44	-0.83	1.65
1537.05	3380.03	1.53	-0.54	2.26
1537.05	3404.87	1.05	0.83	2.17
1537.05	3429.72	0.75	2.03	2.30
1537.05	3454.56	2.00	-3.98	2.61
1537.05	3479.41	2.53	-9.14	2.82
1537.05	3504.25	1.30	-2.11	3.45
1537.05	3529.10	0.71	-3.63	4.02
1537.05	3553.94	4.60	-1.09	3.14
1537.05	3578.79	11.52	5.01	2.18
1537.05	3603.63	13.02	-2.23	0.27
1537.05	3628.48	10.86	-5.48	0.86
1537.05	3653.32	8.83	-1.41	2.56
1537.05	3678.16	7.05	-2.08	3.96
1537.05	3703.01	5.68	-3.76	5.39
1537.05	3727.85	3.94	-2.55	6.45
1537.05	3752.70	5.32	-2.42	6.56
1537.05	3777.54	4.00	-2.21	7.24
1537.05	3802.39	4.13	-0.84	7.29
1537.05	3827.23	1.40	-3.40	8.67
1537.05	3852.08	1.54	-3.73	8.70
1537.05	3876.92	1.34	-3.86	8.84
1537.05	3901.77	1.58	-1.27	8.91
1537.05	3926.61	0.73	-2.12	8.92
1537.05	3951.46	0.96	-3.24	8.94
1537.05	3976.30	1.15	-3.25	8.96
1537.05	4001.15	0.80	-2.87	9.01
1561.89	2585.00	-2.33	1.44	3.93
1561.89	2609.84	-2.84	-0.32	7.80
1561.89	2634.69	0.92	-3.06	8.13
1561.89	2659.53	0.88	-3.32	8.20
1561.89	2684.38	1.47	-3.41	8.22
1561.89	2709.22	1.17	-3.45	8.18
1561.89	2734.07	1.26	-3.10	8.09
1561.89	2758.91	1.67	-3.09	7.93
1561.89	2783.76	2.12	-3.14	7.73
1561.89	2808.60	2.52	-3.16	7.47
1561.89	2833.45	3.66	-8.10	7.71
1561.89	2858.29	6.81	-0.05	6.84
1561.89	2883.14	13.32	-7.01	6.82
1561.89	2907.98	1.89	9.86	6.04
1561.89	2932.83	2.10	-1.88	6.65
1561.89	2957.67	2.43	-2.38	6.48
1561.89	2982.51	2.58	-1.37	6.23
1561.89	3007.36	1.96	-0.60	5.90
1561.89	3032.20	1.75	-0.40	5.42
1561.89	3057.05	3.18	-0.32	4.71
1561.89	3081.89	3.79	-0.91	3.95
1561.89	3106.74	3.63	-1.64	3.38
1561.89	3131.58	2.04	-1.91	3.05
1561.89	3156.43	-1.66	-1.36	2.91
1561.89	3181.27	-4.15	-3.66	2.69
1561.89	3206.12	-8.55	-8.73	2.70
1561.89	3230.96	0.13	-0.38	1.64
1561.89	3255.81	-0.45	0.70	1.21
1561.89	3280.65	-1.44	0.35	0.84
1561.89	3305.49	0.08	-1.03	0.55
1561.89	3330.34	0.85	-2.72	0.30
1561.89	3355.18	2.02	-4.29	0.11
1561.89	3380.03	-4.82	-14.40	0.71
1561.89	3404.87	-4.83	3.09	1.16
1561.89	3429.72	-2.96	4.93	1.07
1561.89	3454.56	-4.94	-1.54	1.06
1561.89	3479.41	-7.33	-14.46	1.37
1561.89	3504.25	0.20	-10.86	0.64
1561.89	3529.10	12.58	-0.75	-0.38
1561.89	3553.94	16.15	-6.75	-0.67
1561.89	3578.79	16.52	-2.64	-0.51
1561.89	3603.63	13.41	1.73	-0.15
1561.89	3628.48	10.64	-5.79	-0.01
1561.89	3653.32	6.11	3.23	1.50
1561.89	3678.16	4.17	-0.97	2.57
1561.89	3703.01	2.92	-3.39	3.39
1561.89	3727.85	-2.09	-0.77	5.27
1561.89	3752.70	-1.05	-2.19	5.94
1561.89	3777.54	1.49	1.47	6.22
1561.89	3802.39	2.07	-1.20	6.30
1561.89	3827.23	2.98	-4.87	6.31
1561.89	3852.08	4.42	-1.96	6.44
1561.89	3876.92	5.00	0.81	7.01
1561.89	3901.77	4.23	-0.02	7.74
1561.89	3926.61	2.77	-1.58	8.41
1561.89	3951.46	0.29	-2.90	8.93
1561.89	3976.30	0.41	-3.21	9.00
1561.89	4001.15	0.63	-3.05	9.03
1586.74	2585.00	14.53	-5.42	6.84
1586.74	2609.84	5.79	-0.74	7.73
1586.74	2634.69	1.80	-3.01	7.99
1586.74	2659.53	1.93	-3.28	7.95
1586.74	2684.38	1.84	-2.80	7.90
1586.74	2709.22	1.60	-3.44	7.83
1586.74	2734.07	1.69	-2.99	7.69
1586.74	2758.91	1.93	-2.81	7.51
1586.74	2783.76	1.63	-2.95	7.39
1586.74	2808.60	1.57	-3.12	7.19
1586.74	2833.45	1.86	-3.06	6.76
1586.74	2858.29	3.05	-3.22	6.27
1586.74	2883.14	2.96	-1.17	5.85
1586.74	2907.98	2.05	-1.86	5.71
1586.74	2932.83	3.87	-1.55	5.31
1586.74	2957.67	3.48	0.04	5.11
1586.74	2982.51	-2.28	0.86	5.31
1586.74	3007.36	-1.91	0.72	4.98
1586.74	3032.20	1.29	0.80	4.28
1586.74	3057.05	2.16	0.63	3.47
1586.74	3081.89	2.80	-0.17	2.52
1586.74	3106.74	3.03	-0.56	1.80
1586.74	3131.58	0.19	-0.75	1.54
1586.74	3156.43	-3.74	-4.02	1.54
1586.74	3181.27	-5.46	-2.75	1.26
1586.74	3206.12	-7.50	-2.38	0.97
1586.74	3230.96	-3.30	-11.19	0.48
1586.74	3255.81	11.39	4.04	-0.36
1586.74	3280.65	5.60	2.40	-0.30
1586.74	3305.49	3.62	0.55	-0.22
1586.74	3330.34	-0.17	1.19	-0.24
1586.74	3355.18	-1.78	0.68	-0.29
1586.74	3380.03	-0.89	-0.07	-0.28
1586.74	3404.87	-1.09	0.53	-0.31
1586.74	3429.72	0.94	-0.56	-0.29
1586.74	3454.56	2.14	1.57	-0.28
1586.74	3479.41	-0.57	0.33	-0.34
1586.74	3504.25	-2.37	0.52	-0.35
1586.74	3529.10	-2.60	0.55	-0.31
1586.74	3553.94	-2.25	0.97	-0.33
1586.74	3578.79	-0.89	0.36	-0.39
1586.74	3603.63	1.62	-0.30	-0.38
1586.74	3628.48	5.02	-1.93	-0.38
1586.74	3653.32	9.66	-1.74	-0.36
1586.74	3678.16	12.57	-5.27	-0.26
1586.74	3703.01	-8.87	-1.64	2.45
1586.74	3727.85	-10.46	-1.46	3.39
1586.74	3752.70	-4.25	1.91	3.31
1586.74	3777.54	3.70	7.46	3.17
1586.74	3802.39	4.69	-0.57	3.39
1586.74	3827.23	3.32	1.23	3.92
1586.74	3852.08	4.94	1.19	3.51
1586.74	3876.92	0.82	-1.77	4.75
1586.74	3901.77	-1.23	-0.93	6.45
1586.74	3926.61	3.76	1.81	6.65
1586.74	3951.46	1.61	-5.74	7.60
1586.74	3976.30	1.61	-3.04	8.64
1586.74	4001.15	0.77	-3.07	9.08
1611.58	2585.00	5.03	-2.33	7.75
1611.58	2609.84	3.53	-2.29	7.47
1611.58	2634.69	-0.06	-2.10	7.67
1611.58	2659.53	2.29	-3.08	7.45
1611.58	2684.38	2.89	-3.33	7.11
1611.58	2709.22	2.15	-2.82	7.05
1611.58	2734.07	-4.11	-3.39	7.35
1611.58	2758.91	-7.72	-5.24	7.50
1611.58	2783.76	-14.25	-0.42	7.57
1611.58	2808.60	4.10	0.02	5.00
1611.58	2833.45	3.66	-0.82	4.72
1611.58	2858.29	3.59	-0.82	4.23
1611.58	2883.14	2.68	-0.63	3.74
1611.58	2907.98	1.99	-1.17	3.48
1611.58	2932.83	2.86	-1.02	3.35
1611.58	2957.67	0.16	-0.22	3.58
1611.58	2982.51	1.58	-0.44	3.33
1611.58	3007.36	1.19	0.24	3.22
1611.58	3032.20	0.56	1.00	2.86
1611.58	3057.05	1.34	0.54	2.03
1611.58	3081.89	-0.51	0.14	1.32
1611.58	3106.74	-0.33	-0.21	0.59
1611.58	3131.58	-1.52	0.01	0.24
1611.58	3156.43	10.34	5.57	-0.51
1611.58	3181.27	7.07	1.86	-0.46
1611.58	3206.12	2.82	0.85	-0.40
1611.58	3230.96	0.69	0.38	-0.40
1611.58	3255.81	-1.06	0.92	-0.42
1611.58	3280.65	-1.51	1.04	-0.36
1611.58	3305.49	-0.91	0.89	-0.27
1611.58	3330.34	-0.75	0.36	-0.28
1611.58	3355.18	-0.85	0.16	-0.29
1611.58	3380.03	-0.63	0.01	-0.29
1611.58	3404.87	-1.41	-0.05	-0.32
1611.58	3429.72	-1.89	0.12	-0.35
1611.58	3454.56	-2.42	0.09	-0.37
1611.58	3479.41	-2.49	0.45	-0.39
1611.58	3504.25	-2.52	0.47	-0.39
1611.58	3529.10	-2.76	0.42	-0.35
1611.58	3553.94	-2.81	0.89	-0.36
1611.58	3578.79	-2.64	0.57	-0.40
1611.58	3603.63	-2.67	0.21	-0.40
1611.58	3628.48	-2.51	0.69	-0.38
1611.58	3653.32	-2.25	0.86	-0.38
1611.58	3678.16	-1.77	0.30	-0.39
1611.58	3703.01	0.05	-0.23	-0.39
1611.58	3727.85	0.93	-0.60	-0.35
1611.58	3752.70	5.47	-2.93	-0.32
1611.58	3777.54	11.90	-5.45	-0.27
1611.58	3802.39	-12.03	4.78	2.51
1611.58	3827.23	-12.76	5.75	2.87
1611.58	3852.08	-12.28	-6.28	2.75
1611.58	3876.92	4.68	-16.25	0.76
1611.58	3901.77	-7.16	6.58	4.07
1611.58	3926.61	0.76	5.46	4.91
1611.58	3951.46	-1.02	-2.35	6.45
1611.58	3976.30	-0.00	-1.52	7.74
1611.58	4001.15	-0.73	1.21	8.97
1636.43	2585.00	-1.33	4.06	7.16
1636.43	2609.84	1.53	-0.78	6.75
1636.43	2634.69	-0.26	-0.72	6.92
1636.43	2659.53	1.81	-2.43	6.66
1636.43	2684.38	2.87	-2.81	6.28
1636.43	2709.22	15.49	-4.57	4.50
1636.43	2734.07	9.24	2.83	4.30
1636.43	2758.91	2.50	-0.56	4.55
1636.43	2783.76	-3.30	-3.65	4.62
1636.43	2808.60	2.20	0.29	3.11
1636.43	2833.45	0.31	2.80	2.90
1636.43	2858.29	4.68	-0.32	2.29
1636.43	2883.14	4.32	1.24	2.03
1636.43	2907.98	2.50	-0.04	2.06
1636.43	2932.83	1.41	-0.28	1.97
1636.43	2957.67	1.18	-1.48	1.87
1636.43	2982.51	0.42	-0.36	1.78
1636.43	3007.36	-0.61	0.74	1.73
1636.43	3032.20	-0.01	0.74	1.33
1636.43	3057.05	-1.51	-1.34	0.90
1636.43	3081.89	0.19	0.34	0.14
1636.43	3106.74	-1.68	2.29	-0.22
1636.43	3131.58	-2.57	0.45	-0.29
1636.43	3156.43	-2.39	0.53	-0.35
1636.43	3181.27	-0.99	0.57	-0.39
1636.43	3206.12	-0.66	0.18	-0.40
1636.43	3230.96	-0.35	0.08	-0.42
1636.43	3255.81	-0.39	-0.33	-0.43
1636.43	3280.65	-0.58	1.08	-0.38
1636.43	3305.49	-1.24	1.16	-0.26
1636.43	3330.34	-1.59	0.99	-0.24
1636.43	3355.18	-2.17	0.08	-0.28
1636.43	3380.03	-2.10	-0.43	-0.30
1636.43	3404.87	-2.30	-0.34	-0.31
1636.43	3429.72	-2.30	-0.53	-0.34
1636.43	3454.56	-2.49	0.06	-0.36
1636.43	3479.41	-2.38	0.23	-0.38
1636.43	3504.25	-1.55	-0.21	-0.41
1636.43	3529.10	-0.99	-0.07	-0.42
1636.43	3553.94	-0.92	0.25	-0.43
1636.43	3578.79	-2.10	0.13	-0.42
1636.43	3603.63	-2.58	-0.35	-0.40
1636.43	3628.48	-2.54	-0.43	-0.39
1636.43	3653.32	-2.33	-0.18	-0.39
1636.43	3678.16	-1.90	0.20	-0.37
1636.43	3703.01	-1.94	0.37	-0.36
1636.43	3727.85	-2.42	0.52	-0.34
1636.43	3752.70	-2.60	0.50	-0.32
1636.43	3777.54	-2.42	0.66	-0.29
1636.43	3802.39	-2.17	0.52	-0.27
1636.43	3827.23	-1.79	0.42	-0.26
1636.43	3852.08	-2.00	0.03	-0.24
1636.43	3876.92	-2.10	0.30	-0.18
1636.43	3901.77	-1.03	-15.43	-0.30
1636.43	3926.61	-3.87	14.19	2.70
1636.43	3951.46	-2.02	2.87	3.46
1636.43	3976.30	-0.57	0.85	4.67
1636.43	4001.15	-0.80	1.26	5.69
1661.27	2585.00	-5.16	10.77	5.93
1661.27	2609.84	3.27	-0.15	5.00
1661.27	2634.69	4.02	-1.96	4.81
1661.27	2659.53	2.65	-1.76	4.40
1661.27	2684.38	3.03	-1.60	3.65
1661.27	2709.22	1.46	-1.25	2.93
1661.27	2734.07	-5.08	-4.75	3.71
1661.27	2758.91	8.28	5.25	1.18
1661.27	2783.76	2.09	0.64	1.56
1661.27	2808.60	0.02	0.85	1.45
1661.27	2833.45	-0.11	0.95	1.31
1661.27	2858.29	0.22	0.51	1.20
1661.27	2883.14	-0.82	-0.08	1.12
1661.27	2907.98	-2.13	-1.08	1.10
1661.27	2932.83	-2.29	-0.31	0.93
1661.27	2957.67	-0.28	0.40	0.61
1661.27	2982.51	-2.23	0.87	0.61
1661.27	3007.36	-1.98	0.27	0.51
1661.27	3032.20	-1.40	-0.07	0.25
1661.27	3057.05	-2.21	0.19	-0.03
1661.27	3081.89	-1.74	-0.37	-0.23
1661.27	3106.74	-2.40	-0.34	-0.32
1661.27	3131.58	-2.67	0.38	-0.36
1661.27	3156.43	-2.71	0.42	-0.37
1661.27	3181.27	-1.16	1.24	-0.39
1661.27	3206.12	-0.03	0.11	-0.40
1661.27	3230.96	-0.10	0.02	-0.41
1661.27	3255.81	-0.81	-0.05	-0.41
1661.27	3280.65	-0.90	0.78	-0.38
1661.27	3305.49	-0.57	0.88	-0.25
1661.27	3330.34	-1.10	0.71	-0.19
1661.27	3355.18	-2.16	0.25	-0.25
1661.27	3380.03	-2.49	-0.19	-0.28
1661.27	3404.87	-2.24	-0.62	-0.30
1661.27	3429.72	-2.16	-0.56	-0.31
1661.27	3454.56	-1.60	-0.34	-0.30
1661.27	3479.41	-1.79	-0.27	-0.35
1661.27	3504.25	-2.34	-0.08	-0.38
1661.27	3529.10	-2.35	-0.05	-0.38
1661.27	3553.94	-2.27	-0.07	-0.38
1661.27	3578.79	-2.18	-0.37	-0.38
1661.27	3603.63	-2.47	-0.36	-0.38
1661.27	3628.48	-2.44	0.09	-0.37
1661.27	3653.32	-2.33	0.37	-0.36
1661.27	3678.16	-2.17	0.29	-0.35
1661.27	3703.01	-2.27	0.50	-0.34
1661.27	3727.85	-2.43	0.72	-0.33
1661.27	3752.70	-2.30	0.59	-0.33
1661.27	3777.54	-2.65	0.48	-0.31
1661.27	3802.39	-2.59	0.30	-0.29
1661.27	3827.23	-2.40	0.08	-0.28
1661.27	3852.08	-2.54	0.19	-0.26
1661.27	3876.92	-2.53	0.31	-0.24
1661.27	3901.77	-2.54	0.01	-0.22
1661.27	3926.61	1.81	-13.29	-0.41
1661.27	3951.46	7.56	-18.74	-0.56
1661.27	3976.30	-6.72	4.12	2.78
1661.27	4001.15	-2.56	2.60	2.94
1686.12	2585.00	9.86	-9.87	2.69
1686.12	2609.84	4.68	-1.25	2.57
1686.12	2634.69	2.40	-0.20	2.22
1686.12	2659.53	0.59	-0.45	1.87
1686.12	2684.38	3.72	0.43	1.15
1686.12	2709.22	1.65	0.17	0.85
1686.12	2734.07	0.28	0.66	0.63
1686.12	2758.91	0.08	0.30	0.47
1686.12	2783.76	-0.15	0.03	0.42
1686.12	2808.60	-0.13	0.22	0.32
1686.12	2833.45	0.55	0.43	0.22
1686.12	2858.29	-0.29	-0.23	0.20
1686.12	2883.14	-1.66	0.69	0.10
1686.12	2907.98	-1.76	0.77	0.02
1686.12	2932.83	-1.42	1.01	-0.02
1686.12	2957.67	-1.97	0.68	-0.01
1686.12	2982.51	-1.82	0.56	-0.06
1686.12	3007.36	-1.59	0.32	-0.10
1686.12	3032.20	-1.62	-0.27	-0.16
1686.12	3057.05	-1.87	-0.63	-0.24
1686.12	3081.89	-2.55	-0.16	-0.31
1686.12	3106.74	-2.55	-0.25	-0.35
1686.12	3131.58	-2.74	0.32	-0.37
1686.12	3156.43	-2.74	0.40	-0.38
1686.12	3181.27	-1.73	0.79	-0.39
1686.12	3206.12	-0.41	0.06	-0.39
1686.12	3230.96	-0.26	0.26	-0.39
1686.12	3255.81	-0.53	-0.03	-0.40
1686.12	3280.65	-1.17	1.02	-0.40
1686.12	3305.49	-0.92	1.14	-0.29
1686.12	3330.34	-1.92	1.05	-0.21
1686.12	3355.18	-1.50	-0.32	-0.25
1686.12	3380.03	-2.03	-0.36	-0.29
1686.12	3404.87	-1.98	-0.96	-0.29
1686.12	3429.72	-2.15	-0.78	-0.28
1686.12	3454.56	-1.74	-0.74	-0.28
1686.12	3479.41	-2.00	-0.37	-0.32
1686.12	3504.25	-2.52	0.20	-0.37
1686.12	3529.10	-2.49	0.28	-0.37
1686.12	3553.94	-2.63	0.22	-0.36
1686.12	3578.79	-2.62	0.01	-0.36
1686.12	3603.63	-2.45	-0.15	-0.35
1686.12	3628.48	-2.47	0.29	-0.36
1686.12	3653.32	-2.38	0.52	-0.36
1686.12	3678.16	-2.37	0.61	-0.35
1686.12	3703.01	-2.22	0.83	-0.34
1686.12	3727.85	-2.21	0.92	-0.33
1686.12	3752.70	-2.48	1.00	-0.33
1686.12	3777.54	-2.57	0.31	-0.33
1686.12	3802.39	-2.43	0.01	-0.32
1686.12	3827.23	-2.38	-0.42	-0.30
1686.12	3852.08	-2.58	-0.08	-0.27
1686.12	3876.92	-2.44	-0.18	-0.24
1686.12	3901.77	-2.48	0.11	-0.22
1686.12	3926.61	-2.51	0.21	-0.22
1686.12	3951.46	1.54	-6.98	-0.40
1686.12	3976.30	8.30	-11.48	-0.56
1686.12	4001.15	8.40	-7.58	-0.49
1710.96	2585.00	3.97	1.23	1.12
1710.96	2609.84	2.52	2.25	0.63
1710.96	2634.69	2.49	-0.64	0.45
1710.96	2659.53	0.58	0.58	0.50
1710.96	2684.38	-1.65	-0.49	0.49
1710.96	2709.22	-0.62	0.22	0.17
1710.96	2734.07	-0.79	0.47	0.08
1710.96	2758.91	-1.36	0.54	0.02
1710.96	2783.76	-1.33	0.77	-0.08
1710.96	2808.60	-0.96	0.65	-0.17
1710.96	2833.45	-1.15	0.88	-0.22
1710.96	2858.29	-1.62	0.85	-0.25
1710.96	2883.14	-1.85	0.86	-0.26
1710.96	2907.98	-2.04	0.67	-0.26
1710.96	2932.83	-2.19	0.94	-0.26
1710.96	2957.67	-2.24	0.75	-0.24
1710.96	2982.51	-2.58	0.62	-0.24
1710.96	3007.36	-2.51	0.45	-0.24
1710.96	3032.20	-2.56	-0.12	-0.25
1710.96	3057.05	-2.57	-0.01	-0.31
1710.96	3081.89	-2.56	0.15	-0.35
1710.96	3106.74	-2.55	-0.29	-0.37
1710.96	3131.58	-2.64	-0.02	-0.38
1710.96	3156.43	-2.68	0.34	-0.38
1710.96	3181.27	-2.70	0.36	-0.37
1710.96	3206.12	-1.14	0.92	-0.38
1710.96	3230.96	-0.55	0.01	-0.40
1710.96	3255.81	-0.70	-0.34	-0.40
1710.96	3280.65	-2.50	0.51	-0.38
1710.96	3305.49	-3.12	0.65	-0.31
1710.96	3330.34	-2.96	0.97	-0.25
1710.96	3355.18	-2.70	0.67	-0.26
1710.96	3380.03	-1.50	-0.46	-0.28
1710.96	3404.87	-1.65	-0.44	-0.26
1710.96	3429.72	-1.65	-0.84	-0.27
1710.96	3454.56	-1.37	-0.22	-0.27
1710.96	3479.41	-2.01	-0.25	-0.32
1710.96	3504.25	-2.14	-0.15	-0.37
1710.96	3529.10	-2.31	0.01	-0.38
1710.96	3553.94	-2.47	0.12	-0.38
1710.96	3578.79	-2.11	-0.17	-0.37
1710.96	3603.63	-2.08	0.16	-0.35
1710.96	3628.48	-2.36	0.04	-0.36
1710.96	3653.32	-2.54	0.44	-0.36
1710.96	3678.16	-2.48	0.32	-0.36
1710.96	3703.01	-2.36	0.48	-0.35
1710.96	3727.85	-2.45	0.02	-0.35
1710.96	3752.70	-2.45	0.16	-0.35
1710.96	3777.54	-2.42	0.06	-0.34
1710.96	3802.39	-2.34	-0.37	-0.32
1710.96	3827.23	-2.36	-0.39	-0.30
1710.96	3852.08	-2.28	-0.40	-0.27
1710.96	3876.92	-1.79	-0.43	-0.24
1710.96	3901.77	-0.35	0.17	-0.21
1710.96	3926.61	-0.62	-0.19	-0.23
1710.96	3951.46	-1.38	-0.36	-0.27
1710.96	3976.30	-2.13	-0.27	-0.28
1710.96	4001.15	-2.07	-0.21	-0.29
1735.81	2585.00	1.64	1.17	0.17
1735.81	2609.84	2.84	0.33	0.03
1735.81	2634.69	1.61	0.05	0.01
1735.81	2659.53	-0.16	-0.16	-0.00
1735.81	2684.38	0.07	0.14	-0.06
1735.81	2709.22	-0.36	0.62	-0.09
1735.81	2734.07	-1.14	0.50	-0.15
1735.81	2758.91	-1.36	0.49	-0.22
1735.81	2783.76	-1.73	0.52	-0.26
1735.81	2808.60	-2.06	0.76	-0.30
1735.81	2833.45	-2.24	0.76	-0.32
1735.81	2858.29	-2.32	0.78	-0.33
1735.81	2883.14	-2.45	0.84	-0.34
1735.81	2907.98	-2.32	0.84	-0.33
1735.81	2932.83	-2.32	0.72	-0.31
1735.81	2957.67	-2.74	0.55	-0.30
1735.81	2982.51	-2.83	0.61	-0.29
1735.81	3007.36	-2.47	-0.10	-0.27
1735.81	3032.20	-2.42	-0.52	-0.28
1735.81	3057.05	-2.67	-0.03	-0.34
1735.81	3081.89	-2.70	0.12	-0.36
1735.81	3106.74	-2.52	-0.33	-0.37
1735.81	3131.58	-2.45	-0.54	-0.37
1735.81	3156.43	-2.65	0.33	-0.37
1735.81	3181.27	-2.77	0.34	-0.36
1735.81	3206.12	-0.68	1.16	-0.37
1735.81	3230.96	-1.40	-0.53	-0.37
1735.81	3255.81	-2.57	-0.13	-0.37
1735.81	3280.65	-2.75	0.57	-0.37
1735.81	3305.49	-2.71	0.60	-0.33
1735.81	3330.34	-2.66	0.47	-0.29
1735.81	3355.18	-2.59	0.20	-0.27
1735.81	3380.03	-2.44	1.33	-0.24
1735.81	3404.87	-1.87	0.90	-0.23
1735.81	3429.72	-2.32	0.15	-0.27
1735.81	3454.56	-1.86	-0.57	-0.29
1735.81	3479.41	-1.55	-0.60	-0.32
1735.81	3504.25	-1.88	-0.40	-0.35
1735.81	3529.10	-2.04	-0.31	-0.38
1735.81	3553.94	-2.14	-0.33	-0.38
1735.81	3578.79	-2.19	0.03	-0.36
1735.81	3603.63	-2.37	0.03	-0.36
1735.81	3628.48	-2.59	-0.05	-0.36
1735.81	3653.32	-2.52	0.40	-0.36
1735.81	3678.16	-2.48	0.28	-0.36
1735.81	3703.01	-2.39	-0.01	-0.36
1735.81	3727.85	-2.33	-0.12	-0.36
1735.81	3752.70	-2.39	-0.06	-0.34
1735.81	3777.54	-2.25	-0.27	-0.31
1735.81	3802.39	-2.02	-0.54	-0.28
1735.81	3827.23	-0.11	-0.03	-0.24
1735.81	3852.08	-0.25	-0.25	-0.22
1735.81	3876.92	-0.85	-0.03	-0.22
1735.81	3901.77	-0.67	0.04	-0.24
1735.81	3926.61	-0.47	0.00	-0.25
1735.81	3951.46	-1.11	-0.38	-0.26
1735.81	3976.30	-1.50	-0.55	-0.26
1735.81	4001.15	-1.38	-0.59	-0.26
1760.65	2585.00	-1.48	0.44	0.02
1760.65	2609.84	-1.33	0.32	-0.03
1760.65	2634.69	-1.57	0.25	-0.08
1760.65	2659.53	-1.62	0.15	-0.13
1760.65	2684.38	-1.50	0.42	-0.17
1760.65	2709.22	-0.14	0.21	-0.22
1760.65	2734.07	-1.25	0.63	-0.23
1760.65	2758.91	-2.16	0.46	-0.27
1760.65	2783.76	-2.26	0.48	-0.33
1760.65	2808.60	-2.32	0.74	-0.37
1760.65	2833.45	-2.48	0.54	-0.37
1760.65	2858.29	-2.40	0.76	-0.37
1760.65	2883.14	-2.35	0.90	-0.37
1760.65	2907.98	-2.33	0.91	-0.36
1760.65	2932.83	-2.44	0.75	-0.34
1760.65	2957.67	-2.66	0.76	-0.32
1760.65	2982.51	-2.65	0.39	-0.30
1760.65	3007.36	-2.67	0.34	-0.30
1760.65	3032.20	-2.53	-0.17	-0.32
1760.65	3057.05	-2.63	0.02	-0.34
1760.65	3081.89	-2.71	0.18	-0.35
1760.65	3106.74	-2.57	-0.13	-0.35
1760.65	3131.58	-2.35	-0.24	-0.35
1760.65	3156.43	-2.10	0.56	-0.36
1760.65	3181.27	-2.60	0.42	-0.36
1760.65	3206.12	-2.74	0.34	-0.35
1760.65	3230.96	-2.90	0.23	-0.35
1760.65	3255.81	-2.91	0.32	-0.36
1760.65	3280.65	-2.61	0.44	-0.35
1760.65	3305.49	-2.51	0.87	-0.33
1760.65	3330.34	-2.40	0.38	-0.29
1760.65	3355.18	-2.88	-0.33	-0.29
1760.65	3380.03	-2.64	0.97	-0.25
1760.65	3404.87	-2.57	0.53	-0.23
1760.65	3429.72	-2.24	0.33	-0.23
1760.65	3454.56	-2.68	0.47	-0.24
1760.65	3479.41	-2.78	0.66	-0.27
1760.65	3504.25	-2.62	0.23	-0.33
1760.65	3529.10	-2.07	0.18	-0.37
1760.65	3553.94	-1.99	-0.07	-0.38
1760.65	3578.79	-2.04	-0.38	-0.38
1760.65	3603.63	-2.39	0.19	-0.36
1760.65	3628.48	-2.53	0.41	-0.36
1760.65	3653.32	-2.54	0.40	-0.36
1760.65	3678.16	-2.48	0.16	-0.35
1760.65	3703.01	-2.34	-0.15	-0.34
1760.65	3727.85	-2.14	-0.48	-0.34
1760.65	3752.70	-2.03	-0.63	-0.32
1760.65	3777.54	-0.55	-0.01	-0.28
1760.65	3802.39	-0.91	0.11	-0.26
1760.65	3827.23	-0.47	0.15	-0.25
1760.65	3852.08	-0.45	0.06	-0.25
1760.65	3876.92	-1.05	0.12	-0.26
1760.65	3901.77	-2.18	-0.19	-0.29
1760.65	3926.61	-2.41	-0.02	-0.29
1760.65	3951.46	-2.34	0.64	-0.25
1760.65	3976.30	-2.23	0.64	-0.22
1760.65	4001.15	0.02	-0.32	-0.26
1785.49	2585.00	-1.76	0.30	-0.15
1785.49	2609.84	-2.22	0.37	-0.15
1785.49	2634.69	-1.74	0.13	-0.20
1785.49	2659.53	-1.60	0.20	-0.23
1785.49	2684.38	-1.83	0.30	-0.24
1785.49	2709.22	-1.41	0.40	-0.26
1785.49	2734.07	-1.82	0.40	-0.27
1785.49	2758.91	-2.10	0.52	-0.30
1785.49	2783.76	-2.04	0.61	-0.36
1785.49	2808.60	-2.33	0.75	-0.39
1785.49	2833.45	-2.30	0.66	-0.40
1785.49	2858.29	-2.36	0.85	-0.40
1785.49	2883.14	-2.35	1.05	-0.39
1785.49	2907.98	-2.36	0.90	-0.37
1785.49	2932.83	-2.48	0.65	-0.35
1785.49	2957.67	-2.57	0.48	-0.32
1785.49	2982.51	-2.60	0.37	-0.32
1785.49	3007.36	-2.65	0.33	-0.33
1785.49	3032.20	-2.70	0.27	-0.34
1785.49	3057.05	-2.60	0.28	-0.35
1785.49	3081.89	-2.62	0.41	-0.35
1785.49	3106.74	-2.68	0.10	-0.34
1785.49	3131.58	-2.68	-0.27	-0.33
1785.49	3156.43	-2.72	0.02	-0.34
1785.49	3181.27	-2.77	0.30	-0.35
1785.49	3206.12	-2.75	0.32	-0.35
1785.49	3230.96	-2.83	0.46	-0.35
1785.49	3255.81	-2.63	0.17	-0.35
1785.49	3280.65	-2.37	0.48	-0.34
1785.49	3305.49	-2.40	0.93	-0.33
1785.49	3330.34	-2.49	0.93	-0.30
1785.49	3355.18	-2.58	0.50	-0.26
1785.49	3380.03	-2.73	0.77	-0.24
1785.49	3404.87	-2.49	0.63	-0.22
1785.49	3429.72	-2.24	0.80	-0.19
1785.49	3454.56	-2.38	0.90	-0.20
1785.49	3479.41	-2.50	0.91	-0.23
1785.49	3504.25	-2.44	0.45	-0.30
1785.49	3529.10	-2.16	0.70	-0.37
1785.49	3553.94	-2.31	-0.33	-0.38
1785.49	3578.79	-2.26	-0.15	-0.38
1785.49	3603.63	-2.53	0.45	-0.36
1785.49	3628.48	-2.56	0.46	-0.35
1785.49	3653.32	-2.55	0.38	-0.34
1785.49	3678.16	-2.34	-0.21	-0.34
1785.49	3703.01	-2.30	-0.30	-0.34
1785.49	3727.85	-0.66	0.06	-0.32
1785.49	3752.70	-0.76	0.16	-0.32
1785.49	3777.54	-1.89	0.55	-0.32
1785.49	3802.39	-1.87	0.38	-0.33
1785.49	3827.23	-0.40	0.08	-0.33
1785.49	3852.08	-2.22	-0.36	-0.32
1785.49	3876.92	-2.20	-0.39	-0.30
1785.49	3901.77	-2.25	-0.51	-0.30
1785.49	3926.61	-2.30	-0.15	-0.31
1785.49	3951.46	-2.39	0.73	-0.30
1785.49	3976.30	-2.37	0.75	-0.29
1785.49	4001.15	-2.14	0.43	-0.29
1810.34	2585.00	-1.67	0.01	-0.26
1810.34	2609.84	-2.26	0.53	-0.29
1810.34	2634.69	-2.05	0.43	-0.29
1810.34	2659.53	-1.63	0.31	-0.29
1810.34	2684.38	-1.24	0.80	-0.29
1810.34	2709.22	-1.00	0.82	-0.32
1810.34	2734.07	-1.62	0.74	-0.33
1810.34	2758.91	-2.02	0.42	-0.33
1810.34	2783.76	-2.20	0.45	-0.35
1810.34	2808.60	-2.28	0.64	-0.37
1810.34	2833.45	-2.18	0.66	-0.39
1810.34	2858.29	-2.21	0.88	-0.40
1810.34	2883.14	-2.31	0.82	-0.39
1810.34	2907.98	-2.37	0.57	-0.37
1810.34	2932.83	-2.50	0.54	-0.34
1810.34	2957.67	-2.66	0.52	-0.33
1810.34	2982.51	-2.68	0.35	-0.34
1810.34	3007.36	-2.68	0.32	-0.36
1810.34	3032.20	-0.01	0.11	-0.38
1810.34	3057.05	-2.68	0.45	-0.35
1810.34	3081.89	-2.70	0.25	-0.34
1810.34	3106.74	-2.68	0.05	-0.34
1810.34	3131.58	-2.63	-0.42	-0.34
1810.34	3156.43	-2.69	-0.22	-0.34
1810.34	3181.27	-2.77	0.30	-0.36
1810.34	3206.12	-2.80	0.35	-0.36
1810.34	3230.96	-1.80	0.14	-0.35
1810.34	3255.81	-1.95	-0.09	-0.34
1810.34	3280.65	-2.13	0.44	-0.33
1810.34	3305.49	-2.17	0.44	-0.34
1810.34	3330.34	-2.33	0.50	-0.31
1810.34	3355.18	-2.22	0.51	-0.25
1810.34	3380.03	-2.58	0.53	-0.22
1810.34	3404.87	-2.87	0.72	-0.22
1810.34	3429.72	-2.69	0.61	-0.21
1810.34	3454.56	-2.40	1.19	-0.22
1810.34	3479.41	-2.41	0.57	-0.25
1810.34	3504.25	-2.44	0.43	-0.29
1810.34	3529.10	-2.57	0.59	-0.34
1810.34	3553.94	-2.38	-0.01	-0.37
1810.34	3578.79	-2.30	-0.03	-0.37
1810.34	3603.63	-2.52	0.53	-0.36
1810.34	3628.48	-2.53	0.46	-0.34
1810.34	3653.32	-2.35	0.37	-0.33
1810.34	3678.16	-1.46	0.75	-0.31
1810.34	3703.01	-1.46	0.21	-0.33
1810.34	3727.85	-1.74	0.41	-0.33
1810.34	3752.70	-1.56	0.44	-0.33
1810.34	3777.54	-2.10	0.15	-0.35
1810.34	3802.39	-2.10	-0.11	-0.36
1810.34	3827.23	-2.25	0.05	-0.35
1810.34	3852.08	-2.20	-0.38	-0.33
1810.34	3876.92	-2.27	-0.33	-0.32
1810.34	3901.77	-2.64	0.26	-0.30
1810.34	3926.61	-2.60	0.55	-0.32
1810.34	3951.46	-2.38	0.39	-0.35
1810.34	3976.30	-2.43	0.36	-0.37
1810.34	4001.15	-2.47	0.25	-0.36
1835.18	2585.00	-0.23	-0.81	-0.37
1835.18	2609.84	-2.35	0.65	-0.31
1835.18	2634.69	-2.13	0.37	-0.34
1835.18	2659.53	-0.87	0.56	-0.35
1835.18	2684.38	-1.23	0.82	-0.33
1835.18	2709.22	-1.48	1.47	-0.35
1835.18	2734.07	-1.03	0.92	-0.37
1835.18	2758.91	-1.61	0.69	-0.36
1835.18	2783.76	-2.32	0.35	-0.34
1835.18	2808.60	-2.22	0.43	-0.35
1835.18	2833.45	-2.08	0.62	-0.36
1835.18	2858.29	-2.12	0.63	-0.37
1835.18	2883.14	-2.51	0.76	-0.37
1835.18	2907.98	-2.18	0.26	-0.36
1835.18	2932.83	-2.40	0.55	-0.34
1835.18	2957.67	-2.40	0.51	-0.31
1835.18	2982.51	-2.67	0.44	-0.35
1835.18	3007.36	-2.71	0.25	-0.37
1835.18	3032.20	1.47	0.61	-0.40
1835.18	3057.05	1.61	0.91	-0.38
1835.18	3081.89	-2.75	0.36	-0.34
1835.18	3106.74	-2.61	-0.05	-0.35
1835.18	3131.58	-2.48	0.11	-0.35
1835.18	3156.43	-2.08	0.48	-0.36
1835.18	3181.27	-2.95	0.42	-0.36
1835.18	3206.12	-2.47	0.26	-0.36
1835.18	3230.96	-1.27	-0.17	-0.36
1835.18	3255.81	-1.71	-0.33	-0.35
1835.18	3280.65	-2.11	-0.31	-0.34
1835.18	3305.49	-2.57	0.11	-0.33
1835.18	3330.34	-2.67	0.28	-0.32
1835.18	3355.18	-2.94	0.14	-0.27
1835.18	3380.03	-3.00	0.44	-0.22
1835.18	3404.87	-2.88	0.30	-0.21
1835.18	3429.72	-2.92	0.10	-0.22
1835.18	3454.56	-2.58	0.95	-0.25
1835.18	3479.41	-2.81	0.64	-0.25
1835.18	3504.25	-2.69	0.51	-0.26
1835.18	3529.10	-2.62	0.68	-0.31
1835.18	3553.94	-2.52	0.27	-0.34
1835.18	3578.79	-2.24	0.29	-0.35
1835.18	3603.63	-2.49	0.61	-0.35
1835.18	3628.48	-2.44	0.48	-0.35
1835.18	3653.32	-2.43	0.21	-0.34
1835.18	3678.16	-2.37	0.19	-0.34
1835.18	3703.01	-2.16	0.32	-0.34
1835.18	3727.85	-2.51	0.35	-0.34
1835.18	3752.70	-2.19	-0.21	-0.35
1835.18	3777.54	-2.10	-0.32	-0.35
1835.18	3802.39	-2.27	0.17	-0.34
1835.18	3827.23	-2.29	0.19	-0.34
1835.18	3852.08	-2.51	0.58	-0.33
1835.18	3876.92	-2.54	0.14	-0.33
1835.18	3901.77	-2.48	0.44	-0.33
1835.18	3926.61	-2.39	0.41	-0.35
1835.18	3951.46	-2.32	0.05	-0.36
1835.18	3976.30	-5.39	1.23	-0.05
1835.18	4001.15	-8.06	-3.14	0.43
1860.03	2585.00	-1.20	0.35	-0.33
1860.03	2609.84	-2.61	0.43	-0.30
1860.03	2634.69	-2.35	0.61	-0.35
1860.03	2659.53	-0.34	0.08	-0.40
1860.03	2684.38	-1.69	0.37	-0.36
1860.03	2709.22	-1.62	0.56	-0.36
1860.03	2734.07	-1.36	0.33	-0.37
1860.03	2758.91	-1.23	0.65	-0.37
1860.03	2783.76	-0.95	0.52	-0.36
1860.03	2808.60	-2.42	0.31	-0.33
1860.03	2833.45	-2.45	0.60	-0.34
1860.03	2858.29	-2.43	0.70	-0.36
1860.03	2883.14	-2.46	0.82	-0.37
1860.03	2907.98	-2.41	0.78	-0.36
1860.03	2932.83	-2.55	1.19	-0.31
1860.03	2957.67	-1.68	0.82	-0.26
1860.03	2982.51	-1.41	0.85	-0.33
1860.03	3007.36	-1.20	1.12	-0.38
1860.03	3032.20	-0.73	0.40	-0.36
1860.03	3057.05	-0.99	0.27	-0.35
1860.03	3081.89	-2.74	0.21	-0.33
1860.03	3106.74	-2.84	0.24	-0.34
1860.03	3131.58	-2.53	0.49	-0.35
1860.03	3156.43	-2.53	0.37	-0.35
1860.03	3181.27	-2.41	0.24	-0.35
1860.03	3206.12	-1.91	0.08	-0.34
1860.03	3230.96	-2.41	-0.13	-0.33
1860.03	3255.81	-2.54	-0.14	-0.33
1860.03	3280.65	-2.51	-0.16	-0.33
1860.03	3305.49	-2.53	-0.14	-0.33
1860.03	3330.34	-2.63	0.19	-0.32
1860.03	3355.18	-2.70	0.50	-0.29
1860.03	3380.03	-3.06	0.17	-0.24
1860.03	3404.87	-2.53	0.38	-0.25
1860.03	3429.72	-2.73	0.26	-0.24
1860.03	3454.56	-2.70	0.85	-0.21
1860.03	3479.41	-2.74	1.11	-0.23
1860.03	3504.25	-2.53	0.38	-0.27
1860.03	3529.10	-2.39	0.42	-0.29
1860.03	3553.94	-2.09	0.54	-0.32
1860.03	3578.79	-2.17	0.66	-0.33
1860.03	3603.63	-2.44	0.70	-0.35
1860.03	3628.48	-2.57	0.54	-0.35
1860.03	3653.32	-2.53	0.32	-0.34
1860.03	3678.16	-2.45	0.06	-0.34
1860.03	3703.01	-2.25	0.06	-0.33
1860.03	3727.85	-2.37	0.31	-0.34
1860.03	3752.70	-2.37	0.45	-0.34
1860.03	3777.54	-2.26	-0.00	-0.33
1860.03	3802.39	-2.43	0.01	-0.34
1860.03	3827.23	-2.58	0.32	-0.35
1860.03	3852.08	-2.46	0.63	-0.35
1860.03	3876.92	-2.47	0.48	-0.35
1860.03	3901.77	-2.38	0.27	-0.35
1860.03	3926.61	-1.19	-1.88	-0.32
1860.03	3951.46	-1.54	-1.34	-0.24
1860.03	3976.30	-4.80	-2.22	0.10
1860.03	4001.15	-9.88	-6.37	0.61
1884.87	2585.00	-1.27	2.11	-0.38
1884.87	2609.84	-1.72	1.32	-0.38
1884.87	2634.69	-2.28	0.45	-0.35
1884.87	2659.53	-1.14	0.73	-0.40
1884.87	2684.38	-0.81	0.48	-0.41
1884.87	2709.22	-1.05	0.41	-0.40
1884.87	2734.07	-1.08	0.29	-0.38
1884.87	2758.91	-1.14	0.62	-0.37
1884.87	2783.76	-0.66	0.67	-0.37
1884.87	2808.60	-1.65	0.55	-0.35
1884.87	2833.45	-2.55	0.81	-0.35
1884.87	2858.29	-2.67	0.75	-0.36
1884.87	2883.14	-2.67	0.85	-0.35
1884.87	2907.98	-2.60	0.53	-0.32
1884.87	2932.83	-2.74	0.74	-0.27
1884.87	2957.67	-2.69	0.72	-0.26
1884.87	2982.51	-2.66	0.76	-0.29
1884.87	3007.36	-1.20	1.18	-0.35
1884.87	3032.20	-0.41	0.29	-0.34
1884.87	3057.05	-0.80	0.03	-0.33
1884.87	3081.89	-2.78	0.16	-0.32
1884.87	3106.74	-2.96	0.34	-0.32
1884.87	3131.58	-2.73	0.13	-0.33
1884.87	3156.43	-2.78	0.32	-0.34
1884.87	3181.27	-2.74	0.37	-0.33
1884.87	3206.12	-2.80	0.49	-0.32
1884.87	3230.96	-2.57	-0.20	-0.31
1884.87	3255.81	-2.54	-0.38	-0.32
1884.87	3280.65	-2.42	-0.37	-0.32
1884.87	3305.49	-2.53	0.01	-0.32
1884.87	3330.34	-2.78	0.17	-0.31
1884.87	3355.18	-2.89	0.29	-0.29
1884.87	3380.03	-2.87	0.08	-0.22
1884.87	3404.87	-2.47	0.25	-0.25
1884.87	3429.72	-1.84	0.36	-0.29
1884.87	3454.56	-2.61	0.25	-0.22
1884.87	3479.41	-2.45	0.86	-0.24
1884.87	3504.25	-2.32	0.68	-0.26
1884.87	3529.10	-1.69	0.94	-0.27
1884.87	3553.94	-2.03	0.88	-0.29
1884.87	3578.79	-1.88	0.75	-0.30
1884.87	3603.63	-2.27	0.74	-0.32
1884.87	3628.48	-2.47	0.63	-0.33
1884.87	3653.32	-2.47	0.58	-0.33
1884.87	3678.16	-2.59	0.11	-0.33
1884.87	3703.01	-2.46	0.35	-0.33
1884.87	3727.85	-2.42	0.45	-0.34
1884.87	3752.70	-2.43	0.48	-0.35
1884.87	3777.54	-2.72	0.46	-0.34
1884.87	3802.39	-2.63	0.20	-0.35
1884.87	3827.23	-2.52	0.31	-0.37
1884.87	3852.08	-2.61	0.58	-0.36
1884.87	3876.92	-2.24	0.14	-0.35
1884.87	3901.77	-2.49	-0.07	-0.28
1884.87	3926.61	-0.82	-3.71	-0.18
1884.87	3951.46	-5.14	-4.88	0.16
1884.87	3976.30	-10.13	-2.93	0.63
1884.87	4001.15	9.44	5.21	1.21
1909.72	2585.00	-0.45	3.20	-0.40
1909.72	2609.84	-0.57	2.27	-0.45
1909.72	2634.69	-2.42	0.57	-0.35
1909.72	2659.53	-2.38	0.30	-0.36
1909.72	2684.38	-0.98	0.45	-0.41
1909.72	2709.22	-0.36	0.62	-0.42
1909.72	2734.07	-0.92	0.81	-0.40
1909.72	2758.91	-0.83	0.40	-0.38
1909.72	2783.76	-0.59	0.63	-0.37
1909.72	2808.60	-2.14	0.35	-0.35
1909.72	2833.45	-2.66	0.49	-0.36
1909.72	2858.29	-2.44	0.39	-0.36
1909.72	2883.14	-2.10	0.56	-0.36
1909.72	2907.98	-2.58	0.73	-0.32
1909.72	2932.83	-2.60	0.74	-0.31
1909.72	2957.67	-2.56	0.83	-0.32
1909.72	2982.51	-2.45	0.81	-0.29
1909.72	3007.36	-2.38	0.63	-0.29
1909.72	3032.20	-0.94	0.65	-0.32
1909.72	3057.05	-1.51	-0.03	-0.31
1909.72	3081.89	-2.46	0.29	-0.31
1909.72	3106.74	-3.08	0.25	-0.31
1909.72	3131.58	-2.46	-0.20	-0.32
1909.72	3156.43	-2.80	0.28	-0.33
1909.72	3181.27	-2.70	0.33	-0.32
1909.72	3206.12	-2.65	0.45	-0.31
1909.72	3230.96	-2.43	-0.36	-0.31
1909.72	3255.81	-1.84	-0.56	-0.33
[truncated: 1,364 more rows]
