# Supplementary material for: Unusual kinematics of the Papatea fault (2016 Kaikōura earthquake) suggest anelastic rupture
Source: Sci Adv. 2019 Oct 2;5(10):eaax5703. doi: 10.1126/sciadv.aax5703 (PMC6774718; doi:10.1126/sciadv.aax5703)
Supplement: Sparse ICP code and documentation [file aax5703_Sparse_ICP_code_and_documentation.tar › GeoICP_Diederichs_etal/README.md]

## GeoICP_new

This directory contains source code for calculating the three-dimensional surface deformation field from pre- and post-earthquake topographic point clouds or digital surface models, such as those derived from airborne lidar or satellite photogrammetry. It works by splitting the pre- and post-earthquake topography data into square "cells", and then applying a variant of the Iterative Closest Point (ICP) algorithm to align each pair of cells with a rigid body rotation and translation. The code is thus composed of two phases: Data Segmentation and ICP, both controlled from the script GeoICP.m. 

## Prerequisites

Matlab R2017 and later

## Usage

The software is run from the executable GeoICP.m. This in turn calls the other Matlab files in the directory.

In GeoICP.m, define the following variables:

- preEarthQuakeFile specifies the location of the pre-earthquake dataset, which should be in a csv or xyz format

- postEarthQuakeFile specifies the location of the post-earthquake dataset, which should be in a csv or xyz format

Tip: in order to reduce file sizes and processing times, and when working with large datasets in UTM or other metric coordinate systems, it may be helpful to apply a global shift to both pre- and post-event datasets, that reduces the number of digits in the x and y columns. Remember to reverse the shift after GeoICP has completed, in order to move the displacement field coordinates back into the original datum. 

- WindowSize defines the cell dimension of the pre-event dataset in meters

- WindowFringe defines an additional "border" included within each equivalent post-event cell, also in meters. This value should exceed the largest absolute horizontal displacement in the earthquake

- WindowSlide defines the distance between adjacent cells, allowing you to densify the displacement field above the spatial resolution of the pre-event cell size (i.e. a "sliding window" approach)

- method should be set to either Point2Plane or Point2Point for the respective ICP scheme to be implemented

- pNorm should be between (0,2). If pNorm==2, the code will execute the normal ICP. If pNorm is less than 2, the code will execute sparse ICP - see Bouaziz et al. (2013) below for details.

- maxIter sets the maximum number of iterations before ICP is terminated

- thres sets an average closest-point pair distance threshold at which ICP is also terminated

## Outputs

The code will begin by producing two large matrix files called "data.mat" and "grid.mat". If you alter the data segmentation parameters between successive runs, you will first need to delete these files. If you alter the ICP parameters but keep the window parameters the same, then you can keep these files from the last run, to save time.

After the data segmentation, the code will actually do the ICP calculations. The results are tabulated in an output file called "outputMat.csv", a comma-delimited file containing the following columns (units in meters):
1) x coordinate of the cell centre
2) y coordinate of the cell centre
3) Tx - Translation along x axis (positive to E, negative to W)
4) Ty - Translation along y axis (positive to N, negative to S)
5) Tz - Translation along z axis (positive upwards, negative downwards)

## Permissions

In order to use this code, the following three papers need to be cited in your work. For the original windowed ICP method, cite:

@article{nissen2012three,
  title={Three-dimensional surface displacements and rotations from differencing pre-and post-earthquake LiDAR point clouds},
  author={Nissen, Edwin and Krishnan, Aravindhan K and Arrowsmith, J Ram{\'o}n and Saripalli, Srikanth},
  journal={Geophysical Research Letters},
  volume={39},
  number={16},
  year={2012},
  publisher={Wiley Online Library}
}

For this implementation, cite:

@inproceedings{bouaziz2013sparse,
  title={Sparse iterative closest point},
  author={Bouaziz, Sofien and Tagliasacchi, Andrea and Pauly, Mark},
  booktitle={Computer graphics forum},
  volume={32},
  number={5},
  pages={113--123},
  year={2013},
  organization={Wiley Online Library}
}

and

Diederichs et al. (2019), Science Advances.


## Authors

Sri Raghu Malireddi / [@r4ghu](https://sriraghu.com)
Ed Nissen / (http://web.uvic.ca/~enissen/)
