# Supplementary material for: Unusual kinematics of the Papatea fault (2016 Kaikōura earthquake) suggest anelastic rupture
Source: Sci Adv. 2019 Oct 2;5(10):eaax5703. doi: 10.1126/sciadv.aax5703 (PMC6774718; doi:10.1126/sciadv.aax5703)
Supplement: Sparse ICP code and documentation [file aax5703_Sparse_ICP_code_and_documentation.tar › GeoICP_Diederichs_etal/rigidShapeMatching.m]

function [R,T] = rigidShapeMatching(X, Y, N, w)
    X = X';Y=Y';N = N';
    Cn = [cross(X,N,2),N];
    A = (repmat(w,6,1).*Cn')*Cn;
    b =  [sum(sum((Y-X).*repmat(Cn(:,1),1,3).*N, 2));
          sum(sum((Y-X).*repmat(Cn(:,2),1,3).*N, 2));
          sum(sum((Y-X).*repmat(Cn(:,3),1,3).*N, 2));
          sum(sum((Y-X).*repmat(Cn(:,4),1,3).*N, 2));
          sum(sum((Y-X).*repmat(Cn(:,5),1,3).*N, 2));
          sum(sum((Y-X).*repmat(Cn(:,6),1,3).*N, 2))];
    
    X = A\b;
    cx = cos(X(1)); cy = cos(X(2)); cz = cos(X(3)); 
    sx = sin(X(1)); sy = sin(X(2)); sz = sin(X(3)); 
    R = [cy*cz, sx*sy*cz-cx*sz, cx*sy*cz+sx*sz;
         cy*sz, cx*cz+sx*sy*sz, cx*sy*sz-sx*cz;
           -sy,          sx*cy,          cx*cy];
    T = X(4:6);
end
