# Supplementary material for: Unusual kinematics of the Papatea fault (2016 Kaikōura earthquake) suggest anelastic rupture
Source: Sci Adv. 2019 Oct 2;5(10):eaax5703. doi: 10.1126/sciadv.aax5703 (PMC6774718; doi:10.1126/sciadv.aax5703)
Supplement: Sparse ICP code and documentation [file aax5703_Sparse_ICP_code_and_documentation.tar › GeoICP_Diederichs_etal/computeNormals.m]

function normals = computeNormals(data)
    ptCloud = pointCloud(data');
    normals = pcnormals(ptCloud)';
    master = repmat([0;0;1],1,size(normals,2));
    I = dot(normals,master,1) < 0;
    normals(:,I) = -normals(:,I);
end
    
