# Supplementary material for: Unusual kinematics of the Papatea fault (2016 Kaikōura earthquake) suggest anelastic rupture
Source: Sci Adv. 2019 Oct 2;5(10):eaax5703. doi: 10.1126/sciadv.aax5703 (PMC6774718; doi:10.1126/sciadv.aax5703)
Supplement: Sparse ICP code and documentation [file aax5703_Sparse_ICP_code_and_documentation.tar › GeoICP_Diederichs_etal/weightedShapeMatching.m]

function [R, T] = weightedShapeMatching(X, Y, weights),
 
Xh = X * weights / sum(weights);
Yh = Y * weights / sum(weights);
C = X.*repmat(weights',size(Xh,1),1) * Y' - (sum(weights)*Xh)*Yh';
[U,S,V]=svd(C);
if size(X,1) == 2,
    I = [1 0; 0 det(V*U')];
else,
    I = [1 0 0; 0 1 0; 0 0 det(V*U')];
end
 
R = V * I * U';
T= Yh - R*Xh;
 
end
