# Supplementary material for: Unusual kinematics of the Papatea fault (2016 Kaikōura earthquake) suggest anelastic rupture
Source: Sci Adv. 2019 Oct 2;5(10):eaax5703. doi: 10.1126/sciadv.aax5703 (PMC6774718; doi:10.1126/sciadv.aax5703)
Supplement: Sparse ICP code and documentation [file aax5703_Sparse_ICP_code_and_documentation.tar › GeoICP_Diederichs_etal/GeoICP.m]

clc;close all;clear;
runTic = tic;
% Initialize the variables
preEarthQuakeFile = './preEQ_data.xyz';
postEarthQuakeFile = './postEQ_data.xyz';
windowSize = 50;
windowFringe = 10;
windowSlide = 25;
pNorm = 1.8;
method = 'Point2Plane';
%method = 'Point2Point';
mode = 0; % debug = 1, release = 0
maxIter = 100;
thres = 1e-5; 

% ICP execution
if exist('data.mat','file')==2,
    load data.mat
else
    fid = fopen( preEarthQuakeFile, 'r' ) ;
    preM = fscanf(fid,'%f %f %f',[3,Inf]);
    fclose(fid);

    fid = fopen( postEarthQuakeFile, 'r' ) ;
    postM = fscanf(fid,'%f %f %f',[3,Inf]);
    fclose(fid);
    
    % Pre-process data
    [~,dy] = sort(preM(1,:));
    preM = preM(:,dy);

    [~,dy] = sort(postM(1,:));
    postM = postM(:,dy);

    save('data.mat', 'preM', 'postM', '-v7.3');
    load data.mat
end

% Get min and max
minX = min(postM(1,1),preM(1,1)); maxX = max(postM(1,end),preM(1,end)); 
minY = min(min(postM(2,:)),min(preM(2,:))); maxY = max(max(postM(2,:)),max(preM(2,:)));

xRange = linspace(minX,maxX+1,int32((maxX-minX)/windowSlide)+1);
yRange = linspace(minY,maxY+1,int32((maxY-minY)/windowSlide)+1);


if exist('grid.mat','file')==2,
    load grid.mat
else
    gridPre = cell(length(xRange)-1,length(yRange)-1);
    gridPost = cell(length(xRange)-1,length(yRange)-1);
    
    for i = 1:length(xRange)-1,
        I_pre = (preM(1,:) >= xRange(i)) & (preM(1,:) < (xRange(i)+windowSize));
        I_post = (postM(1,:) >= (xRange(i) - windowFringe)) & (postM(1,:) < (xRange(i) + windowSize + windowFringe));
        
        tempData_pre = preM(:,I_pre);
        tempData_post = postM(:,I_post);
        
        for j = 1:length(yRange)-1,
            J_pre = (tempData_pre(2,:) >= yRange(j)) & (tempData_pre(2,:) < (yRange(j) + windowSize));
            J_post = (tempData_post(2,:) >= (yRange(j) - windowFringe)) & (tempData_post(2,:) < (yRange(j) + windowSize + windowFringe));
            
            gridPre{i,j} = tempData_pre(:,J_pre);
            gridPost{i,j} = tempData_post(:,J_post);
        end
    end

    save('grid.mat', 'gridPre', 'gridPost', '-v7.3');
    load grid.mat
end

gridPreAligned = cell(length(xRange)-1,length(yRange)-1);
counter=1;
Tx = zeros(length(xRange)-1,length(yRange)-1); Ty = zeros(length(xRange)-1,length(yRange)-1);Tz = zeros(length(xRange)-1,length(yRange)-1);Tr = zeros(9,(length(xRange)-1)*(length(yRange)-1));
TTx = zeros(length(xRange)-1,length(yRange)-1); TTy = zeros(length(xRange)-1,length(yRange)-1);TTz = zeros(length(xRange)-1,length(yRange)-1);
energyMat = zeros(length(xRange)-1,length(yRange)-1);
for i=1:length(xRange)-1,
    for j=1:length(yRange)-1,
        data = gridPre{i,j};
        model = gridPost{i,j};
        if (isempty(data)|isempty(model)) counter = counter+1; gridPreAligned{i,j} = data;continue; end;
        [TR,TT,dataOut,energy] = icp(model,data,pNorm,method,maxIter,thres,mode);
        delta = mean(dataOut-data,2);
        energyMat(i,j) = energy;
        TTx(i,j) = delta(1); TTy(i,j) = delta(2); TTz(i,j) = delta(3);
        Tx(i,j) = TT(1); Ty(i,j) = TT(2); Tz(i,j) = TT(3);
        Tr(:,counter) = TR(:);
        gridPreAligned{i,j} = dataOut;
        counter = counter+1;
    end
end

x =zeros(length(yRange)-1,length(xRange)-1); y = zeros(length(yRange)-1,length(xRange)-1);
for i=1:length(xRange)-1,
    x(:,i) = (2*xRange(i) + windowSize)/2;
end
for i=1:length(yRange)-1,
    y(i,:) = (2*yRange(i) + windowSize)/2;
end

x = x'; y = y';
n = (TTx.^2 + TTy.^2).^0.5;
%figure;plot(postM(1,:),postM(2,:),'b.');
figure;
hold on;
quiver(x,y,TTx./n,TTy./n);
zx = x(:); zy = y(:);
colormap jet;
scatter (zx,zy,25,TTz(:),'filled');

disp('Total elapsed time:'); toc(runTic);

format long

x = x'; y = y'; TTx = TTx'; TTy = TTy'; TTz = TTz'; energyMat = energyMat';
%outputMat = [x(:) y(:) TTx(:) TTy(:) TTz(:) Tr' energyMat(:)];
outputMat = [x(:) y(:) TTx(:) TTy(:) TTz(:)];
dlmwrite('outputMat.csv',outputMat,'delimiter',',','precision','%.2f');
