# Supplementary material for: Unusual kinematics of the Papatea fault (2016 Kaikōura earthquake) suggest anelastic rupture
Source: Sci Adv. 2019 Oct 2;5(10):eaax5703. doi: 10.1126/sciadv.aax5703 (PMC6774718; doi:10.1126/sciadv.aax5703)
Supplement: Sparse ICP code and documentation [file aax5703_Sparse_ICP_code_and_documentation.tar › GeoICP_Diederichs_etal/icp.m]

function [TR,TT,data,energy] = icp(model,data,pNorm,method,maxIter,thres,mode)

data_mean = mean(data,2);
data = data - repmat(data_mean,1,size(data,2));
model = model - repmat(data_mean,1,size(model,2));

kdtree = @(P) KDTreeSearcher(P');
closest_point = @(tree, X)( tree.knnsearch(X') );
 
minIter = 10; res = 9e99;

tree = kdtree(model);
% Total Rotation and Translation
TR=eye(size(model,1));
TT=zeros(size(model,1),1);

if mode==0, warning('off','all'); end

% ICP
dataO1 = data; dataO2 = data; minRes = res;
if method=='Point2Point',    
    for iter=1:maxIter,
        if mode==1, tic; end
        [I,resI] = closest_point(tree,data);
        wghs = computeWeights(resI, pNorm); 
        [Ri, Ti] = weightedShapeMatching(data, model(:,I), wghs);
        
        data=Ri*data + repmat(Ti,1,size(data,2));
    
        TR=Ri*TR;
        TT=Ri*TT+Ti;
    
        res = sqrt(max(sum((data-dataO1).^2,1)));
        if minRes > res,
            minRes = res;
            dataO2 = data;
        end
        if iter>minIter
            if res < thres,
                dataO2 = data;
                break
            end
        end
        if mode==1,
            fprintf('Iter: %d \t Residual: %f \t ',iter,res);
            toc;
        end
        dataO1 = data;
    end

    data = dataO2;
end

% ICP
if method=='Point2Plane',
    normals = computeNormals(model);
    for iter=1:maxIter,
        if mode==1, tic; end
        [I,~] = closest_point(tree,data);
        resI = abs(dot(normals(:,I),data-model(:,I),1));
        wghs = computeWeights(resI, pNorm);
        
        [Ri, Ti] = rigidShapeMatching(data, model(:,I), normals(:,I), wghs);
        
        data=Ri*data + repmat(Ti,1,size(data,2));
    
        TR=Ri*TR;
        TT=Ri*TT+Ti;
    
        res = sqrt(max(sum((data-dataO1).^2,1)));
        if minRes > res,
            minRes = res;
            dataO2 = data;
        end
        if iter>minIter
            if res < thres,
                dataO2 = data;
                break
            end
        end
        
        if mode==1,
            fprintf('Iter: %d \t Residual: %f \t ',iter,res);
            toc;
        end
        dataO1 = data;
    end

    data = dataO2;
end

[~,energyM] = closest_point(tree,data);
energy = norm(energyM,2);

data = data + repmat(data_mean,1,size(data,2));

end
